# Supplementary material for: 3DSEM: A 3D microscopy dataset
Source: Data Brief. 2015 Dec 2;6:112–6. doi: 10.1016/j.dib.2015.11.018 (PMC4685174; doi:10.1016/j.dib.2015.11.018)
Supplement: Supplementary file 1 — Supplementary material [file mmc1.zip]

Archive with 31 entries (22 files):
- Dataset/pollen grain from Brassica rapa/
- Dataset/pollen grain from Brassica rapa/2d images/
- Dataset/pollen grain from Brassica rapa/2d images/Pollen1001.jpg
- Dataset/pollen grain from Brassica rapa/2d images/Pollen1002.jpg
- Dataset/pollen grain from Brassica rapa/2d images/Pollen1003.jpg
- Dataset/pollen grain from Brassica rapa/2d images/Pollen1004.jpg
- Dataset/pollen grain from Brassica rapa/3d point cloud/
- Dataset/pollen grain from Brassica rapa/3d point cloud/pollen.ply
- Dataset/pollen grain from Brassica rapa/readme.txt
- Dataset/tapetal cell of Arabidopsis thaliana/
- Dataset/tapetal cell of Arabidopsis thaliana/2d images/
- Dataset/tapetal cell of Arabidopsis thaliana/2d images/Cell2001.jpg
- Dataset/tapetal cell of Arabidopsis thaliana/2d images/Cell2002.jpg
- Dataset/tapetal cell of Arabidopsis thaliana/2d images/Cell2003.jpg
- Dataset/tapetal cell of Arabidopsis thaliana/2d images/Cell2004.jpg
- Dataset/tapetal cell of Arabidopsis thaliana/2d images/Cell2005.jpg
- Dataset/tapetal cell of Arabidopsis thaliana/2d images/Thumbs.db
- Dataset/tapetal cell of Arabidopsis thaliana/3d surface model/
- Dataset/tapetal cell of Arabidopsis thaliana/3d surface model/tapetal.off
- Dataset/tapetal cell of Arabidopsis thaliana/readme.txt
- Dataset/TEM copper grid/
- Dataset/TEM copper grid/2d images/
- Dataset/TEM copper grid/2d images/grid01.TIF
- Dataset/TEM copper grid/2d images/grid02.TIF
- Dataset/TEM copper grid/2d images/grid03.TIF
- Dataset/TEM copper grid/2d images/grid04.TIF
- Dataset/TEM copper grid/2d images/grid05.TIF
- Dataset/TEM copper grid/2d images/Thumbs.db
- Dataset/TEM copper grid/a part of 3d surface model/
- Dataset/TEM copper grid/a part of 3d surface model/grid-a part.off
- Dataset/TEM copper grid/readme.txt
