# Supplementary material for: 3DSEM: A 3D microscopy dataset
Source: Data Brief. 2015 Dec 2;6:112–6. doi: 10.1016/j.dib.2015.11.018 (PMC4685174; doi:10.1016/j.dib.2015.11.018)
Supplement: Supplementary file 1 — Supplementary material [file mmc1.zip › Dataset/pollen grain from Brassica rapa/readme.txt]

This dataset contains four 2D images from a biological sample called 
"pollen grain from Brassica rapa" and its 3D point cloud (.ply format) 
which could be easily converted to a surface model by MeshLab. 
The set of 2D images were obtained by tilting the specimen stage 3 
degrees from one to the next in the image sequence.
