# Supplementary material for: 3DSEM: A 3D microscopy dataset
Source: Data Brief. 2015 Dec 2;6:112–6. doi: 10.1016/j.dib.2015.11.018 (PMC4685174; doi:10.1016/j.dib.2015.11.018)
Supplement: Supplementary file 1 — Supplementary material [file mmc1.zip › Dataset/tapetal cell of Arabidopsis thaliana/3d surface model/tapetal.off]

OFF
3381 6758 0
-0.092541 -0.0282378 1.33247 
-0.0685833 -0.0859078 1.33247 
-0.0685833 -0.0282378 1.21718 
-0.101661 -0.0282378 1.23713 
-0.100361 -0.0282378 1.23527 
-0.0896354 -0.0282378 1.22125 
-0.0884442 -0.0282378 1.22018 
-0.0844722 -0.0282378 1.21846 
-0.0804999 -0.0282378 1.21862 
-0.0765276 -0.0282378 1.21898 
-0.069124 -0.0282378 1.21727 
-0.0685833 -0.0283124 1.21727 
-0.0725555 -0.0282378 1.21815 
-0.0685833 -0.0310414 1.22125 
-0.0685833 -0.0460501 1.23713 
-0.0685833 -0.0441267 1.23506 
-0.0958142 -0.0282378 1.22919 
-0.0924165 -0.0282378 1.22452 
-0.0685833 -0.0376844 1.22919 
-0.0685833 -0.0361822 1.22761 
-0.0685833 -0.0339952 1.22522 
-0.0685833 -0.0322101 1.22303 
-0.0685833 -0.0420563 1.23316 
-0.0685833 -0.0401545 1.23152 
-0.0685833 -0.0734785 1.26891 
-0.0685833 -0.0600157 1.2524 
-0.0685833 -0.0609539 1.25302 
-0.0685833 -0.0688117 1.26097 
-0.0685833 -0.06796 1.25976 
-0.0685833 -0.0656195 1.257 
-0.0685833 -0.0639879 1.25545 
-0.107917 -0.0282378 1.25302 
-0.108181 -0.0282378 1.26891 
-0.0685833 -0.051914 1.24508 
-0.0685833 -0.0490506 1.24111 
-0.0685833 -0.0480988 1.23975 
-0.0685833 -0.0520711 1.24529 
-0.0685833 -0.0553861 1.24905 
-0.0685833 -0.0560434 1.24962 
-0.0685833 -0.0763481 1.27686 
-0.0685833 -0.0759045 1.27501 
-0.0685833 -0.0772362 1.2848 
-0.0685833 -0.0759045 1.29952 
-0.0685833 -0.0766655 1.29275 
-0.0685833 -0.0758245 1.30069 
-0.104511 -0.0282378 1.30069 
-0.0685833 -0.078114 1.31658 
-0.0685833 -0.0759045 1.30655 
-0.0757518 -0.0759045 1.33247 
-0.0863845 -0.0600157 1.33247 
-0.0844722 -0.0633792 1.33247 
-0.100361 -0.0282378 1.31419 
-0.0993736 -0.0282378 1.31658 
-0.0926111 -0.0441267 1.33247 
-0.0685833 -0.0977049 1.34836 
-0.0685833 -0.0917933 1.33974 
-0.0685833 -0.10468 1.36425 
-0.0685833 -0.105498 1.38013 
-0.0685833 -0.0917933 1.38831 
-0.0844722 -0.0282378 1.34736 
-0.0837684 -0.0282378 1.34836 
-0.0723035 -0.0282378 1.36425 
-0.0685833 -0.0600157 1.38437 
-0.0685833 -0.0282378 1.3689 
-0.064611 -0.0282378 1.21665 
-0.0606389 -0.0282378 1.21593 
-0.0566666 -0.0282378 1.21542 
-0.0526943 -0.0282378 1.21635 
-0.0511806 -0.0282378 1.21727 
-0.0487223 -0.0282378 1.21937 
-0.0465384 -0.0282378 1.22125 
-0.0368054 -0.0282378 1.22836 
-0.04475 -0.0282378 1.22245 
-0.0408595 -0.0282378 1.22522 
-0.0407777 -0.0282378 1.22527 
-0.028363 -0.0282378 1.23713 
-0.0355961 -0.0282378 1.22919 
-0.028861 -0.0282378 1.23554 
-0.0328333 -0.0282378 1.23069 
-0.0299587 -0.0282378 1.23316 
-0.0163093 -0.0282378 1.26891 
-0.0246251 -0.0282378 1.25302 
-0.0273712 -0.0282378 1.24111 
-0.0268826 -0.0282378 1.24508 
-0.0261736 -0.0282378 1.24905 
-0.0248888 -0.0282378 1.25251 
-0.0209167 -0.0282378 1.25806 
-0.0218258 -0.0282378 1.257 
-0.0186298 -0.0282378 1.26097 
-0.0169444 -0.0282378 1.26447 
-0.0168188 -0.0282378 1.26494 
-0.0342286 -0.123571 1.33247 
-0.00502777 -0.14645 1.33247 
-0.0181329 -0.13946 1.33247 
-0.0209167 -0.136835 1.33247 
-0.0487511 -0.107682 1.33247 
-0.0368054 -0.120946 1.33247 
-0.0638115 -0.0917933 1.33247 
-0.0526943 -0.103819 1.33247 
0.0267501 -0.14297 1.33247 
0.0108612 -0.146175 1.33247 
0.00291681 -0.147048 1.33247 
0.0188055 -0.144829 1.33247 
0.05474 -0.123571 1.33247 
0.036622 -0.13946 1.33247 
0.0346944 -0.140289 1.33247 
0.042639 -0.136161 1.33247 
0.0485635 -0.131516 1.33247 
0.0505834 -0.129429 1.33247 
0.0536578 -0.0917933 1.33247 
0.0567176 -0.107682 1.33247 
0.0572937 -0.115627 1.33247 
0.0550156 -0.0997378 1.33247 
-0.00502777 -0.0282378 1.29574 
-0.0126784 -0.0282378 1.2848 
-0.0154524 -0.0282378 1.27686 
-0.0129721 -0.0282378 1.28418 
-0.0144 -0.0282378 1.28083 
-0.010442 -0.0282378 1.28877 
-0.00900006 -0.0282378 1.29093 
-0.00765204 -0.0282378 1.29275 
-0.000919819 -0.0282378 1.30069 
-0.0041008 -0.0282378 1.29672 
-0.00105548 -0.0282378 1.30048 
0.0214539 -0.0600157 1.33247 
0.0267501 -0.0650592 1.33247 
0.0420067 -0.0759045 1.33247 
0.042639 -0.0764363 1.33247 
0.0502596 -0.083849 1.33247 
0.0505834 -0.0843341 1.33247 
0.0320065 -0.06796 1.33247 
0.0346944 -0.0697287 1.33247 
0.00628853 -0.0282378 1.31658 
0.00291681 -0.0282378 1.30822 
0.00307608 -0.0282378 1.30863 
0.0145826 -0.0441267 1.33247 
0.0174611 -0.0520711 1.33247 
0.0188055 -0.0551591 1.33247 
0.00876188 -0.0282378 1.32452 
0.00938249 -0.0282378 1.33247 
0.0108612 -0.0325427 1.33247 
0.0119882 -0.0361822 1.33247 
-0.00502777 -0.0282378 1.38148 
-0.0368054 -0.0282378 1.38966 
-0.0209167 -0.0282378 1.39031 
0.00293994 -0.0282378 1.36425 
0.00705242 -0.0282378 1.34836 
0.00872374 -0.0282378 1.34041 
-0.00392294 -0.0282378 1.38013 
-0.0685833 0.0485139 1.1418 
-0.0685833 0.0512066 1.14152 
-0.0685833 0.0549614 1.1418 
-0.0685833 0.0272663 1.14975 
-0.0685833 0.0273733 1.14966 
-0.0685833 0.0330923 1.14577 
-0.0685833 0.0353177 1.14479 
-0.0685833 0.0313454 1.14675 
-0.0685833 0.0231268 1.15372 
-0.0685833 0.023401 1.15342 
-0.0685833 0.0196354 1.15769 
-0.0685833 0.0158577 1.16166 
-0.0685833 0.0194287 1.15792 
-0.0685833 0.0125155 1.16563 
-0.0685833 0.0154567 1.1621 
-0.0685833 0.00926781 1.16961 
-0.0685833 0.0114844 1.16698 
-0.0685833 0.00602412 1.17358 
-0.0685833 0.00751209 1.17174 
-0.0685833 0.00208473 1.17755 
-0.0685833 0.00354004 1.17612 
-0.0685833 -0.00123692 1.18152 
-0.0685833 -0.000432253 1.18052 
-0.0685833 -0.00492549 1.1855 
-0.0685833 -0.00440454 1.18488 
-0.0685833 -0.00776672 1.18947 
-0.0685833 -0.0130913 1.19741 
-0.0685833 -0.0123489 1.19614 
-0.0685833 -0.0154469 1.20138 
-0.0685833 -0.017813 1.20536 
-0.0685833 -0.0163212 1.20297 
-0.0685833 -0.0106068 1.19344 
-0.0685833 -0.00837684 1.19036 
-0.0685833 0.03929 1.14361 
-0.0685833 0.0432622 1.14276 
-0.0685833 0.0591509 1.14327 
-0.0685833 0.0631232 1.1454 
-0.0685833 0.0637746 1.14577 
-0.0685833 0.0670955 1.14773 
-0.0685833 0.0706367 1.14975 
-0.0685833 0.0710676 1.14998 
-0.0685833 0.0750399 1.1521 
-0.0685833 0.0822923 1.15769 
-0.0685833 0.0829844 1.15872 
-0.0685833 0.0851686 1.16563 
-0.0685833 0.0858457 1.17358 
-0.0685833 0.0900736 1.18947 
-0.0685833 0.0969107 1.20536 
-0.0685833 -0.0213528 1.20933 
-0.0685833 -0.0202935 1.20826 
-0.0685833 -0.0249188 1.2133 
-0.0685833 -0.0242655 1.21251 
-0.0685833 0.0988731 1.21028 
-0.0685833 0.0849721 1.26891 
-0.0685833 0.0988731 1.24556 
-0.0862207 -0.0123489 1.33247 
-0.0844722 -0.00889587 1.33247 
-0.0789077 0.00354004 1.33247 
-0.0685833 0.0172694 1.33247 
-0.0685833 0.0353177 1.31897 
-0.0685833 0.0543206 1.30069 
-0.0685833 0.0670955 1.28919 
-0.0685833 0.101609 1.22125 
-0.0685833 0.101254 1.23713 
-0.0685833 -0.00267482 1.34836 
-0.0685833 0.00354004 1.34308 
-0.0685833 -0.0222168 1.36425 
-0.0685833 -0.0123489 1.35644 
-0.00761175 0.00354004 1.33247 
-0.00502777 0.000110388 1.33247 
-0.0368054 0.0235274 1.33247 
0.00608993 -0.0202935 1.33247 
0.00252771 -0.0123489 1.33247 
0.00291681 -0.0132284 1.33247 
-0.100361 -0.0291905 1.23713 
-0.0884442 -0.0286989 1.22125 
-0.0844722 -0.0296488 1.22125 
-0.0804999 -0.0297415 1.22125 
-0.0765276 -0.0294483 1.22125 
-0.0725555 -0.0299826 1.22125 
-0.0766952 -0.0441267 1.23713 
-0.0765276 -0.044199 1.23713 
-0.0765276 -0.0441267 1.23705 
-0.0725555 -0.0454783 1.23713 
-0.0725555 -0.0441267 1.23545 
-0.0924165 -0.0304592 1.22919 
-0.0924165 -0.0285234 1.22522 
-0.0884442 -0.0306451 1.22522 
-0.0844722 -0.0321681 1.22522 
-0.089699 -0.0322101 1.22919 
-0.0884442 -0.0329962 1.22919 
-0.0884442 -0.0322101 1.22787 
-0.0844722 -0.035084 1.22919 
-0.0844722 -0.0322101 1.22527 
-0.0903978 -0.0361822 1.23713 
-0.0844722 -0.039866 1.23713 
-0.0844722 -0.0361822 1.23092 
-0.0924165 -0.0348506 1.23713 
-0.0814633 -0.0361822 1.22919 
-0.0804999 -0.0364311 1.22919 
-0.0804999 -0.0361822 1.22888 
-0.0765276 -0.0376017 1.22919 
-0.0765276 -0.0361822 1.22771 
-0.0725555 -0.0380416 1.22919 
-0.0725555 -0.0361822 1.22743 
-0.0843065 -0.0322101 1.22522 
-0.0804999 -0.0327015 1.22522 
-0.0804999 -0.0322101 1.2247 
-0.0765276 -0.0327523 1.22522 
-0.0765276 -0.0322101 1.22484 
-0.0725555 -0.0333364 1.22522 
-0.0725555 -0.0322101 1.22434 
-0.0781426 -0.0401545 1.23316 
-0.0765276 -0.0407748 1.23316 
-0.0765276 -0.0401545 1.23241 
-0.0844722 -0.0374951 1.23316 
-0.0804999 -0.0392423 1.23316 
-0.0839491 -0.0401545 1.23713 
-0.0804999 -0.0421038 1.23713 
-0.0804999 -0.0401545 1.23447 
-0.0725555 -0.0419843 1.23316 
-0.0725555 -0.0401545 1.23134 
-0.0695031 -0.0600157 1.25302 
-0.0697601 -0.06796 1.26097 
-0.0768328 -0.0600157 1.26097 
-0.0765276 -0.0603893 1.26097 
-0.0765276 -0.0600157 1.26052 
-0.0702245 -0.0639879 1.257 
-0.0737247 -0.0600157 1.257 
-0.0725555 -0.0613179 1.257 
-0.0725555 -0.0600157 1.25571 
-0.0736144 -0.0639879 1.26097 
-0.0725555 -0.0652572 1.26097 
-0.0725555 -0.0639879 1.25959 
-0.0749443 -0.06796 1.26891 
-0.0808573 -0.0600157 1.26891 
-0.0765276 -0.065961 1.26891 
-0.100361 -0.0351727 1.25302 
-0.100361 -0.0381513 1.26891 
-0.0854475 -0.0441267 1.24508 
-0.0844722 -0.0448222 1.24508 
-0.0844722 -0.0441267 1.24391 
-0.0895259 -0.0441267 1.25302 
-0.0844722 -0.0485082 1.25302 
-0.0818329 -0.0441267 1.24111 
-0.0804999 -0.0450189 1.24111 
-0.0804999 -0.0441267 1.23985 
-0.0765276 -0.0471232 1.24111 
-0.079706 -0.0480988 1.24508 
-0.0765276 -0.0496588 1.24508 
-0.0765276 -0.0480988 1.24262 
-0.0804999 -0.0476053 1.24508 
-0.0734985 -0.0480988 1.24111 
-0.0725555 -0.0483327 1.24111 
-0.0725555 -0.0480988 1.24076 
-0.0725555 -0.0510683 1.24508 
-0.0799153 -0.0520711 1.25302 
-0.0765276 -0.0547061 1.25302 
-0.0765276 -0.0520711 1.24884 
-0.0765276 -0.0521996 1.24905 
-0.0725555 -0.0541413 1.24905 
-0.0725555 -0.0520711 1.24645 
-0.074636 -0.0560434 1.25302 
-0.0725555 -0.0574877 1.25302 
-0.0725555 -0.0560434 1.25133 
-0.0962658 -0.0361822 1.24508 
-0.0924165 -0.038856 1.24508 
-0.0924165 -0.0361822 1.23959 
-0.100361 -0.032913 1.24508 
-0.0990932 -0.0361822 1.25302 
-0.0924165 -0.0416434 1.25302 
-0.0844722 -0.0423727 1.24111 
-0.0844722 -0.0401545 1.2376 
-0.0936182 -0.0441267 1.26891 
-0.0844722 -0.0554528 1.26891 
-0.0838311 -0.0520711 1.26097 
-0.0765276 -0.057307 1.257 
-0.0765276 -0.0560434 1.2551 
-0.0844722 -0.0515099 1.26097 
-0.0844722 -0.0520711 1.26232 
-0.0692043 -0.0759045 1.27686 
-0.0701478 -0.0759045 1.2848 
-0.0848281 -0.0600157 1.2848 
-0.0844722 -0.0604351 1.2848 
-0.0844722 -0.0600157 1.28183 
-0.0773392 -0.06796 1.27686 
-0.0765276 -0.068946 1.27686 
-0.0765276 -0.06796 1.27361 
-0.0835404 -0.0600157 1.27686 
-0.078114 -0.06796 1.2848 
-0.0765276 -0.0697169 1.2848 
-0.0693905 -0.0759045 1.29275 
-0.0844722 -0.0600157 1.29996 
-0.0843358 -0.0600157 1.30069 
-0.100361 -0.0375776 1.30069 
-0.0968854 -0.0441267 1.2848 
-0.100361 -0.0395405 1.2848 
-0.0965083 -0.0441267 1.30069 
-0.0844722 -0.0598836 1.30069 
-0.0704274 -0.0759045 1.31658 
-0.0842617 -0.0600157 1.31658 
-0.0844722 -0.0600157 1.31787 
-0.0944383 -0.0441267 1.31658 
-0.0844722 -0.0597765 1.31658 
-0.0730131 -0.0917933 1.34836 
-0.0752316 -0.0917933 1.36425 
-0.0722032 -0.0917933 1.38013 
-0.0811481 -0.0759045 1.34836 
-0.0861106 -0.0600157 1.34836 
-0.0844722 -0.0662407 1.34836 
-0.0797901 -0.0759045 1.36425 
-0.0844722 -0.0600157 1.35562 
-0.0816433 -0.0600157 1.36425 
-0.0882113 -0.0441267 1.34836 
-0.0844722 -0.0295153 1.34836 
-0.0844722 -0.0441267 1.35577 
-0.0797536 -0.0441267 1.36425 
-0.103486 0.0353177 1.1418 
-0.100361 0.0350869 1.1418 
-0.100361 0.0353177 1.14121 
-0.0963888 0.0348732 1.1418 
-0.0963888 0.0353177 1.14086 
-0.0924165 0.0348029 1.1418 
-0.0924165 0.0353177 1.14096 
-0.0884442 0.0350261 1.1418 
-0.0884442 0.0353177 1.14142 
-0.0844722 0.0353043 1.1418 
-0.0844722 0.0353177 1.14179 
-0.0841188 0.0353177 1.1418 
-0.114135 0.0512066 1.12591 
-0.108305 0.0469623 1.12591 
-0.108305 0.0512066 1.12297 
-0.100361 0.0457578 1.12591 
-0.100361 0.0512066 1.1216 
-0.115411 0.0591509 1.12591 
-0.108305 0.0591509 1.12114 
-0.100361 0.0591509 1.11884 
-0.111043 0.0670955 1.12591 
-0.108305 0.0670955 1.12415 
-0.100361 0.0670955 1.12072 
-0.12271 0.0512066 1.13386 
-0.11625 0.0436406 1.13386 
-0.11625 0.0512066 1.12757 
-0.125562 0.0432622 1.1418 
-0.124194 0.0423257 1.1418 
-0.124194 0.0432622 1.14082 
-0.120307 0.0432622 1.13783 
-0.120222 0.0432003 1.13783 
-0.120222 0.0432622 1.13776 
-0.11625 0.0407782 1.13783 
-0.11625 0.0432622 1.13435 
-0.118299 0.03929 1.1418 
-0.11625 0.0384305 1.1418 
-0.11625 0.03929 1.14025 
-0.120222 0.0401382 1.1418 
-0.131742 0.0512066 1.1418 
-0.124194 0.0512066 1.13526 
-0.120241 0.0472343 1.13386 
-0.124194 0.04673 1.13783 
-0.120222 0.0472119 1.13386 
-0.124194 0.0472343 1.13747 
-0.109049 0.0432622 1.12988 
-0.108305 0.0430348 1.12988 
-0.108305 0.0432622 1.12963 
-0.115672 0.0432622 1.13386 
-0.112278 0.0413897 1.13386 
-0.112278 0.0432622 1.13139 
-0.108305 0.0399358 1.13386 
-0.104333 0.0422409 1.12988 
-0.104333 0.0432622 1.12873 
-0.100361 0.042206 1.12988 
-0.100361 0.0432622 1.12859 
-0.104333 0.03931 1.13386 
-0.100361 0.0394156 1.13386 
-0.115992 0.0472343 1.12988 
-0.112278 0.0446002 1.12988 
-0.112278 0.0472343 1.12734 
-0.109016 0.0472343 1.12591 
-0.11625 0.0475032 1.12988 
-0.112278 0.0491691 1.12591 
-0.11625 0.0472343 1.13011 
-0.104333 0.0459888 1.12591 
-0.113268 0.03929 1.13783 
-0.112278 0.0388591 1.13783 
-0.112278 0.03929 1.1371 
-0.108305 0.0376275 1.13783 
-0.108305 0.03929 1.13488 
-0.112278 0.0369015 1.1418 
-0.108305 0.035907 1.1418 
-0.104333 0.0370831 1.13783 
-0.104333 0.03929 1.13389 
-0.100361 0.0370116 1.13783 
-0.100361 0.03929 1.13406 
-0.104333 0.0353932 1.1418 
-0.123668 0.0591509 1.13386 
-0.11625 0.0591509 1.12666 
-0.120421 0.0670955 1.13386 
-0.11625 0.0670955 1.13009 
-0.132052 0.0591509 1.1418 
-0.124194 0.0591509 1.13437 
-0.128514 0.0670955 1.1418 
-0.124194 0.0670955 1.13745 
-0.0968063 0.0512066 1.12194 
-0.100361 0.0506976 1.12194 
-0.0963888 0.0462701 1.12591 
-0.100361 0.0472343 1.12454 
-0.0963888 0.0472343 1.12501 
-0.0933769 0.0472343 1.12591 
-0.0963888 0.0512066 1.12202 
-0.0924165 0.047667 1.12591 
-0.0924165 0.0512066 1.12321 
-0.0884442 0.050272 1.12591 
-0.0884442 0.0512066 1.12518 
-0.0873587 0.0512066 1.12591 
-0.0924165 0.0591509 1.11948 
-0.0897503 0.0551789 1.12194 
-0.0924165 0.0531723 1.12194 
-0.0924165 0.0551789 1.12083 
-0.0884442 0.0566254 1.12194 
-0.0884442 0.0591509 1.12111 
-0.0870364 0.0591509 1.12194 
-0.0884442 0.0551789 1.12261 
-0.0844722 0.054347 1.12591 
-0.0844722 0.0551789 1.12544 
-0.0844722 0.0591509 1.12394 
-0.0924165 0.0670955 1.12059 
-0.0844722 0.0670955 1.12503 
-0.0839226 0.0551789 1.12591 
-0.082422 0.0591509 1.12591 
-0.0835969 0.0670955 1.12591 
-0.0963888 0.0427573 1.12988 
-0.0963888 0.0432622 1.12921 
-0.0940061 0.0432622 1.12988 
-0.0963888 0.0398965 1.13386 
-0.0924165 0.0405142 1.13386 
-0.0924165 0.0432622 1.1304 
-0.0884442 0.0415142 1.13386 
-0.0884442 0.0432622 1.13197 
-0.0847819 0.0432622 1.13386 
-0.0924165 0.043684 1.12988 
-0.0924165 0.0472343 1.1263 
-0.0884442 0.0454865 1.12988 
-0.0884442 0.0472343 1.12844 
-0.0862095 0.0472343 1.12988 
-0.0844722 0.0488815 1.12988 
-0.0844722 0.0512066 1.12814 
-0.0844722 0.0434682 1.13386 
-0.0844722 0.0472343 1.13104 
-0.0963888 0.0371795 1.13783 
-0.0963888 0.03929 1.13477 
-0.0924165 0.0376036 1.13783 
-0.0924165 0.03929 1.13554 
-0.0884442 0.038353 1.13783 
-0.0884442 0.03929 1.13662 
-0.0844722 0.0391655 1.13783 
-0.0844722 0.03929 1.13771 
-0.0844722 0.0432622 1.13403 
-0.0822957 0.0512066 1.12988 
-0.0804999 0.0470402 1.13386 
-0.0804999 0.0472343 1.13374 
-0.0803168 0.0472343 1.13386 
-0.0804999 0.0512066 1.13131 
-0.0771818 0.0512066 1.13386 
-0.0839465 0.03929 1.13783 
-0.0804999 0.0408244 1.13783 
-0.0804999 0.0432622 1.13632 
-0.0775204 0.0432622 1.13783 
-0.0804999 0.0355279 1.1418 
-0.0804999 0.03929 1.13877 
-0.0765276 0.0364783 1.1418 
-0.0765276 0.03929 1.14017 
-0.0765276 0.0432622 1.13828 
-0.0725555 0.0385776 1.1418 
-0.0725555 0.03929 1.14152 
-0.071768 0.03929 1.1418 
-0.0725555 0.0432622 1.14011 
-0.0698123 0.0432622 1.1418 
-0.0765276 0.0442214 1.13783 
-0.0765276 0.0472343 1.13629 
-0.0765276 0.0512066 1.13435 
-0.0739145 0.0472343 1.13783 
-0.0725555 0.0497348 1.13783 
-0.0725555 0.0512066 1.13745 
-0.0721226 0.0512066 1.13783 
-0.0725555 0.0472343 1.13869 
-0.0688095 0.0472343 1.1418 
-0.0804999 0.053817 1.12988 
-0.0804999 0.0551789 1.12924 
-0.0798671 0.0551789 1.12988 
-0.0804999 0.0591509 1.128 
-0.0788887 0.0591509 1.12988 
-0.0765276 0.0525699 1.13386 
-0.0765276 0.0551789 1.13316 
-0.0765276 0.0591509 1.13281 
-0.075809 0.0551789 1.13386 
-0.0757113 0.0591509 1.13386 
-0.0778453 0.0670955 1.13386 
-0.0765276 0.0636668 1.13386 
-0.0725555 0.0551789 1.13723 
-0.0720301 0.0551789 1.13783 
-0.0727992 0.0591509 1.13783 
-0.0725555 0.058121 1.13783 
-0.0686271 0.0551789 1.1418 
-0.0725555 0.0591509 1.13817 
-0.0698273 0.0591509 1.1418 
-0.0765276 0.0670955 1.13619 
-0.073108 0.0670955 1.1418 
-0.108305 0.0696251 1.12591 
-0.100361 0.0734344 1.12591 
-0.11625 0.0716007 1.13386 
-0.124194 0.071907 1.1418 
-0.119656 0.0750399 1.1418 
-0.11625 0.0750399 1.13857 
-0.11625 0.0766995 1.1418 
-0.110843 0.0750399 1.13386 
-0.108305 0.0750399 1.13195 
-0.100361 0.0750399 1.12795 
-0.108305 0.0761621 1.13386 
-0.100361 0.0783432 1.13386 
-0.108305 0.0795345 1.1418 
-0.100361 0.0813689 1.1418 
-0.0924165 0.0734382 1.12591 
-0.0844722 0.0684106 1.12591 
-0.0924165 0.0750399 1.12798 
-0.0844722 0.0750399 1.13351 
-0.0924165 0.0784335 1.13386 
-0.0844722 0.0752521 1.13386 
-0.0924165 0.0818534 1.1418 
-0.0844722 0.0797637 1.1418 
-0.0841751 0.0750399 1.13386 
-0.0783269 0.0750399 1.1418 
-0.0765276 0.0729256 1.1418 
-0.140353 0.0353177 1.16563 
-0.140083 0.0350087 1.16563 
-0.140083 0.0353177 1.16533 
-0.132139 0.030246 1.16563 
-0.132139 0.0353177 1.15784 
-0.137761 0.0273733 1.17358 
-0.132139 0.0252154 1.17358 
-0.132139 0.0273733 1.16985 
-0.145077 0.0353177 1.17358 
-0.140083 0.0290747 1.17358 
-0.134855 0.0194287 1.18947 
-0.132139 0.0175688 1.18947 
-0.132139 0.0194287 1.18537 
-0.14949 0.0353177 1.18947 
-0.148028 0.032949 1.18947 
-0.148028 0.0353177 1.18262 
-0.14132 0.0273733 1.18152 
-0.140083 0.0263286 1.18152 
-0.140083 0.0273733 1.17816 
-0.132139 0.0211625 1.18152 
-0.147744 0.0353177 1.18152 
-0.143754 0.0273733 1.18947 
-0.140083 0.023679 1.18947 
-0.14052 0.0194287 1.20536 
-0.132139 0.0102329 1.20536 
-0.150344 0.0353177 1.20536 
-0.148028 0.030601 1.20536 
-0.119408 0.0353177 1.14975 
-0.11625 0.0348058 1.14975 
-0.11625 0.0353177 1.14845 
-0.13196 0.0353177 1.15769 
-0.124194 0.032825 1.15769 
-0.124194 0.0353177 1.15203 
-0.11625 0.0314193 1.15769 
-0.111337 0.0353177 1.14577 
-0.108305 0.0347843 1.14577 
-0.108305 0.0353177 1.14372 
-0.112278 0.0342419 1.14975 
-0.112278 0.0353177 1.14641 
-0.108305 0.0337782 1.14975 
-0.104333 0.0343375 1.14577 
-0.104333 0.0353177 1.14204 
-0.100361 0.0339675 1.14577 
-0.104333 0.0334401 1.14975 
-0.100361 0.0329154 1.14975 
-0.11625 0.0332239 1.15372 
-0.112278 0.032748 1.15372 
-0.108305 0.0324638 1.15372 
-0.11569 0.0313454 1.15769 
-0.112278 0.03093 1.15769 
-0.112278 0.0313454 1.15685 
-0.108305 0.0304396 1.15769 
-0.108305 0.0313454 1.15615 
-0.101376 0.0313454 1.15372 
-0.100361 0.0310209 1.15372 
-0.100361 0.0313454 1.1532 
-0.104333 0.0320339 1.15372 
-0.104333 0.0295331 1.15769 
-0.104333 0.0313454 1.15507 
-0.100361 0.0279973 1.15769 
-0.117647 0.0194287 1.17358 
-0.11625 0.0186098 1.17358 
-0.11625 0.0194287 1.17279 
-0.110142 0.0194287 1.16961 
-0.108305 0.0185604 1.16961 
-0.108305 0.0194287 1.16896 
-0.111775 0.0154567 1.17358 
-0.108305 0.0134354 1.17358 
-0.108305 0.0154567 1.1719 
-0.112278 0.0158329 1.17358 
-0.112278 0.0194287 1.17057 
-0.104333 0.0173461 1.16961 
-0.104333 0.0194287 1.16796 
-0.100361 0.0164428 1.16961 
-0.100361 0.0194287 1.16683 
-0.104333 0.0126162 1.17358 
-0.104333 0.0154567 1.17099 
-0.100361 0.0123434 1.17358 
-0.100361 0.0154567 1.17045 
-0.11963 0.0273733 1.16563 
-0.11625 0.0263329 1.16563 
-0.11625 0.0273733 1.16433 
-0.124194 0.0284874 1.16563 
-0.124194 0.0225809 1.17358 
-0.124194 0.0273733 1.16737 
-0.117975 0.023401 1.16961 
-0.11625 0.02264 1.16961 
-0.11625 0.023401 1.16883 
-0.124194 0.0257709 1.16961 
-0.120222 0.0243547 1.16961 
-0.120222 0.0273733 1.16588 
-0.120222 0.0208251 1.17358 
-0.124194 0.023401 1.17259 
-0.120222 0.023401 1.17068 
-0.10841 0.0273733 1.16166 
-0.108305 0.0273428 1.16166 
-0.108305 0.0273733 1.16163 
-0.108475 0.023401 1.16563 
-0.108305 0.0233321 1.16563 
-0.108305 0.023401 1.16557 
-0.112278 0.0249109 1.16563 
-0.112278 0.0273733 1.16295 
-0.104333 0.0260396 1.16166 
-0.104333 0.0273733 1.16022 
-0.100361 0.0246165 1.16166 
-0.100361 0.0273733 1.15848 
-0.104333 0.0219171 1.16563 
-0.104333 0.023401 1.16423 
-0.100361 0.0205882 1.16563 
-0.100361 0.023401 1.16286 
-0.11625 0.0292161 1.16166 
-0.112278 0.0283906 1.16166 
-0.11625 0.0313454 1.15784 
-0.112278 0.0205805 1.16961 
-0.112278 0.023401 1.1671 
-0.0963888 0.0333414 1.14577 
-0.0924165 0.0325692 1.14577 
-0.0950656 0.0313454 1.14975 
-0.0924165 0.0305007 1.14975 
-0.0924165 0.0313454 1.14814 
-0.0963888 0.0317953 1.14975 
-0.0884442 0.0321224 1.14577 
-0.0844722 0.0320268 1.14577 
-0.0884442 0.0293782 1.14975 
-0.0884442 0.0313454 1.14691 
-0.0844722 0.0284595 1.14975 
-0.0844722 0.0313454 1.14656 
-0.0987935 0.0273733 1.15769 
-0.0963888 0.0263827 1.15769 
-0.0963888 0.0273733 1.15644 
-0.0924165 0.0247569 1.15769 
-0.0924165 0.0273733 1.15457 
-0.0905507 0.0273733 1.15372 
-0.0884442 0.026742 1.15372 
-0.0884442 0.0273733 1.15277 
-0.0844722 0.025517 1.15372 
-0.0844722 0.0273733 1.15116 
-0.0886045 0.023401 1.15769 
-0.0884442 0.0233486 1.15769 
-0.0884442 0.023401 1.15763 
-0.0844722 0.0221114 1.15769 
-0.0844722 0.023401 1.15624 
-0.0963888 0.0294602 1.15372 
-0.0963888 0.0313454 1.15071 
-0.0924165 0.0279818 1.15372 
-0.0739324 0.0273733 1.14975 
-0.0725555 0.0272176 1.14975 
-0.0725555 0.0273733 1.1496 
-0.0804999 0.031961 1.14577 
-0.0804999 0.0353177 1.14202 
-0.0765276 0.0318646 1.14577 
-0.0765276 0.0353177 1.14262 
-0.0804999 0.0278177 1.14975 
-0.0804999 0.0313454 1.14642 
-0.0765276 0.0275707 1.14975 
-0.0765276 0.0313454 1.14629 
-0.0725555 0.0318708 1.14577 
-0.0725555 0.0353177 1.1434 
-0.0725555 0.0313454 1.14619 
-0.0804999 0.0244591 1.15372 
-0.0804999 0.0273733 1.15022 
-0.0765276 0.0236967 1.15372 
-0.0765276 0.0273733 1.14993 
-0.0804999 0.0210359 1.15769 
-0.0804999 0.023401 1.15497 
-0.0765276 0.0200903 1.15769 
-0.0765276 0.023401 1.15404 
-0.0746143 0.023401 1.15372 
-0.0725555 0.0231462 1.15372 
-0.0725555 0.023401 1.15346 
-0.0725555 0.0194991 1.15769 
-0.0973189 0.0194287 1.16563 
-0.0963888 0.0190771 1.16563 
-0.0963888 0.0194287 1.16526 
-0.0924165 0.0178509 1.16563 
-0.0924165 0.0194287 1.16375 
-0.0867016 0.0194287 1.16166 
-0.0844722 0.0188348 1.16166 
-0.0844722 0.0194287 1.16092 
-0.0884442 0.0167754 1.16563 
-0.0884442 0.0194287 1.16229 
-0.0844722 0.0155933 1.16563 
-0.0941715 0.0114844 1.17358 
-0.0924165 0.0111325 1.17358 
-0.0924165 0.0114844 1.17322 
-0.0884442 0.0100546 1.17358 
-0.0884442 0.0114844 1.17239 
-0.0844722 0.00847006 1.17358 
-0.0844722 0.0114844 1.17117 
-0.0965037 0.0154567 1.16961 
-0.0963888 0.0154293 1.16961 
-0.0963888 0.0154567 1.16958 
-0.0924165 0.014616 1.16961 
-0.0924165 0.0154567 1.16856 
-0.0963888 0.0118527 1.17358 
-0.0884442 0.0138471 1.16961 
-0.0884442 0.0154567 1.16738 
-0.0844722 0.0127931 1.16961 
-0.0844722 0.0154567 1.16582 
-0.0804999 0.0176513 1.16166 
-0.0804999 0.0194287 1.15961 
-0.0765276 0.0164139 1.16166 
-0.0765276 0.0194287 1.15846 
-0.0840344 0.0154567 1.16563 
-0.0804999 0.0142393 1.16563 
-0.0804999 0.0154567 1.1641 
-0.0765276 0.0129111 1.16563 
-0.0765276 0.0154567 1.16265 
-0.0725555 0.0156076 1.16166 
-0.0725555 0.0194287 1.15777 
-0.0725555 0.0123198 1.16563 
-0.0725555 0.0154567 1.16182 
-0.0812094 0.0114844 1.16961 
-0.0804999 0.0111408 1.16961 
-0.0804999 0.0114844 1.16922 
-0.0765276 0.00969481 1.16961 
-0.0765276 0.0114844 1.16755 
-0.0820186 0.00751209 1.17358 
-0.0804999 0.00696301 1.17358 
-0.0804999 0.00751209 1.17307 
-0.0765276 0.00611949 1.17358 
-0.0765276 0.00751209 1.17201 
-0.0725555 0.00924015 1.16961 
-0.0725555 0.0114844 1.16682 
-0.0725555 0.00604677 1.17358 
-0.0725555 0.00751209 1.17168 
-0.0974302 0.023401 1.16166 
-0.0963888 0.0229349 1.16166 
-0.0963888 0.023401 1.16117 
-0.0924165 0.0212657 1.16166 
-0.0924165 0.023401 1.15921 
-0.0884442 0.0199172 1.16166 
-0.110059 0.00354004 1.18947 
-0.108305 0.00270414 1.18947 
-0.108305 0.00354004 1.18832 
-0.103639 0.00354004 1.1855 
-0.100361 0.00170565 1.1855 
-0.100361 0.00354004 1.18353 
-0.102422 -0.000432253 1.18947 
-0.100361 -0.00151992 1.18947 
-0.100361 -0.000432253 1.18796 
-0.104333 0.000599861 1.18947 
-0.104333 0.00354004 1.18592 
-0.118844 0.00354004 1.19741 
-0.11625 0.00203109 1.19741 
-0.11625 0.00354004 1.19476 
-0.124487 0.00354004 1.20536 
-0.124194 0.00332499 1.20536 
-0.124194 0.00354004 1.20482 
-0.11625 -0.00219727 1.20536 
-0.104407 -0.00440454 1.19741 
-0.104333 -0.00444007 1.19741 
-0.104333 -0.00440454 1.19735 
-0.100361 -0.0065701 1.19741 
-0.100361 -0.00440454 1.1939 
-0.108305 -0.00250006 1.19741 
-0.107607 -0.000432253 1.19344 
-0.104333 -0.00204277 1.19344 
-0.104333 -0.000432253 1.19092 
-0.100361 -0.00413489 1.19344 
-0.108305 -8.34465e-005 1.19344 
-0.108305 -0.000432253 1.19399 
-0.112429 -0.00440454 1.20536 
-0.108305 -0.00672841 1.20536 
-0.108305 -0.00440454 1.2009 
-0.100361 -0.0121682 1.20536 
-0.0957761 0.00354004 1.18152 
-0.0924165 0.00250244 1.18152 
-0.0924165 0.00354004 1.18047 
-0.0884442 0.00131011 1.18152 
-0.0884442 0.00354004 1.17881 
-0.0844722 0.0005126 1.18152 
-0.0844722 0.00354004 1.17777 
-0.0947845 -0.00440454 1.18947 
-0.0924165 -0.005481 1.18947 
-0.0924165 -0.00440454 1.18814 
-0.0884442 -0.00663376 1.18947 
-0.0884442 -0.00440454 1.18707 
-0.0844722 -0.00677443 1.18947 
-0.0844722 -0.00440454 1.18689 
-0.0962565 -0.000432253 1.1855 
-0.0924165 -0.00179744 1.1855 
-0.0924165 -0.000432253 1.18422 
-0.0963888 -0.000374079 1.1855 
-0.0963888 0.00354004 1.18171 
-0.0963888 -0.00361657 1.18947 
-0.0963888 -0.000432253 1.18556 
-0.0884442 -0.0026679 1.1855 
-0.0884442 -0.000432253 1.18334 
-0.0844722 -0.00300121 1.1855 
-0.0844722 -0.000432253 1.18267 
-0.0829632 0.00354004 1.17755 
-0.0804999 0.00314474 1.17755 
-0.0804999 0.00354004 1.17708 
-0.0765276 0.00280738 1.17755 
-0.0765276 0.00354004 1.17661 
-0.0804999 5.36442e-005 1.18152 
-0.0765276 -0.000115156 1.18152 
-0.0725555 0.00283885 1.17755 
-0.0725555 0.00354004 1.1767 
-0.0715239 -0.000432253 1.18152 
-0.0725555 -0.000287533 1.18152 
-0.0804999 -0.0065918 1.18947 
-0.0804999 -0.00440454 1.18689 
-0.0765276 -0.00674915 1.18947 
-0.0765276 -0.00440454 1.18663 
-0.0701013 -0.00440454 1.1855 
-0.0725555 -0.00719023 1.18947 
-0.0725555 -0.00440454 1.18611 
-0.0804999 -0.00315022 1.1855 
-0.0804999 -0.000432253 1.18219 
-0.0765276 -0.00336456 1.1855 
-0.0765276 -0.000432253 1.18199 
-0.0725555 -0.00382376 1.1855 
-0.0725555 -0.000432253 1.18172 
-0.0894203 -0.0123489 1.19741 
-0.0884442 -0.0126753 1.19741 
-0.0884442 -0.0123489 1.197 
-0.0844722 -0.0131607 1.19741 
-0.0844722 -0.0123489 1.19641 
-0.0952699 -0.0123489 1.20138 
-0.0924165 -0.0140281 1.20138 
-0.0924165 -0.0123489 1.19923 
-0.0946186 -0.0163212 1.20536 
-0.0924165 -0.0173223 1.20536 
-0.0924165 -0.0163212 1.20422 
-0.100127 -0.0123489 1.20536 
-0.0963888 -0.0152109 1.20536 
-0.0963888 -0.0123489 1.20226 
-0.0884442 -0.0156305 1.20138 
-0.0844722 -0.0160711 1.20138 
-0.0884442 -0.0184956 1.20536 
-0.0884442 -0.0163212 1.20243 
-0.0844722 -0.0187035 1.20536 
-0.0844722 -0.0163212 1.20178 
-0.0804999 -0.0129273 1.19741 
-0.0804999 -0.0123489 1.19672 
-0.0765276 -0.0127802 1.19741 
-0.0765276 -0.0123489 1.19685 
-0.0725555 -0.0128276 1.19741 
-0.0725555 -0.0123489 1.19667 
-0.0804999 -0.0159562 1.20138 
-0.0765276 -0.015707 1.20138 
-0.0804999 -0.0183549 1.20536 
-0.0804999 -0.0163212 1.20197 
-0.0765276 -0.0180042 1.20536 
-0.0765276 -0.0163212 1.2024 
-0.0725555 -0.0154302 1.20138 
-0.0725555 -0.0177574 1.20536 
-0.0725555 -0.0163212 1.20292 
-0.0998368 -0.00440454 1.19344 
-0.0963888 -0.00625968 1.19344 
-0.0963888 -0.00440454 1.19063 
-0.0924165 -0.00830436 1.19344 
-0.0972683 -0.00837684 1.19741 
-0.0963888 -0.00886822 1.19741 
-0.0963888 -0.00837684 1.19664 
-0.0924165 -0.0109844 1.19741 
-0.0924165 -0.00837684 1.19355 
-0.0922525 -0.00837684 1.19344 
-0.0884442 -0.009588 1.19344 
-0.0884442 -0.00837684 1.19176 
-0.0844722 -0.00990915 1.19344 
-0.0844722 -0.00837684 1.19148 
-0.100361 -0.00908875 1.20138 
-0.0963888 -0.0116403 1.20138 
-0.100361 -0.00837684 1.20031 
-0.0804999 -0.00965333 1.19344 
-0.0804999 -0.00837684 1.19177 
-0.0765276 -0.00972676 1.19344 
-0.0765276 -0.00837684 1.19164 
-0.0725555 -0.0101593 1.19344 
-0.0725555 -0.00837684 1.19105 
-0.128733 0.0194287 1.18152 
-0.124194 0.0170121 1.18152 
-0.124194 0.0194287 1.1777 
-0.11625 0.0115044 1.18152 
-0.123564 0.0114844 1.18947 
-0.11625 0.00659728 1.18947 
-0.11625 0.0114844 1.18155 
-0.124194 0.0119503 1.18947 
-0.111671 0.0114844 1.17755 
-0.108305 0.0102026 1.17755 
-0.108305 0.0114844 1.17571 
-0.11622 0.0114844 1.18152 
-0.112278 0.0092237 1.18152 
-0.112278 0.0114844 1.17803 
-0.108305 0.0078969 1.18152 
-0.104333 0.00967813 1.17755 
-0.104333 0.0114844 1.175 
-0.100361 0.00898886 1.17755 
-0.100361 0.0114844 1.17463 
-0.106614 0.00751209 1.18152 
-0.104333 0.00693345 1.18152 
-0.104333 0.00751209 1.18065 
-0.100361 0.00533271 1.18152 
-0.100361 0.00751209 1.17911 
-0.11625 0.0147076 1.17755 
-0.112278 0.0118489 1.17755 
-0.11625 0.0154567 1.17674 
-0.112278 0.0154567 1.1739 
-0.113484 0.00751209 1.1855 
-0.112278 0.00699902 1.1855 
-0.112278 0.00751209 1.18457 
-0.108305 0.00555682 1.1855 
-0.108305 0.00751209 1.18225 
-0.11625 0.00891399 1.1855 
-0.112278 0.00459576 1.18947 
-0.11625 0.00751209 1.18788 
-0.104333 0.00389028 1.1855 
-0.129315 0.0114844 1.19741 
-0.124194 0.00732183 1.19741 
-0.124194 0.0114844 1.19032 
-0.132139 0.0138323 1.19741 
-0.132139 0.0114844 1.20226 
-0.0951917 0.00751209 1.17755 
-0.0924165 0.00642681 1.17755 
-0.0924165 0.00751209 1.17665 
-0.0963888 0.00785065 1.17755 
-0.0963888 0.0114844 1.17398 
-0.0963888 0.00372767 1.18152 
-0.0963888 0.00751209 1.17786 
-0.0884442 0.00458455 1.17755 
-0.0884442 0.00751209 1.1752 
-0.0844722 0.00372863 1.17755 
-0.0844722 0.00751209 1.17423 
-0.134756 0.0432622 1.14975 
-0.132139 0.0407784 1.14975 
-0.132139 0.0432622 1.147 
-0.139487 0.0512066 1.14975 
-0.132139 0.0512066 1.14215 
-0.140967 0.0432622 1.15769 
-0.140083 0.0421815 1.15769 
-0.140083 0.0432622 1.15646 
-0.132139 0.0354033 1.15769 
-0.145067 0.0512066 1.15769 
-0.140083 0.0512066 1.15047 
-0.139768 0.0591509 1.14975 
-0.132139 0.0591509 1.14188 
-0.136227 0.0670955 1.14975 
-0.132139 0.0670955 1.14539 
-0.145892 0.0591509 1.15769 
-0.140083 0.0591509 1.15012 
-0.142953 0.0670955 1.15769 
-0.140083 0.0670955 1.15411 
-0.152 0.0512066 1.17358 
-0.148028 0.040421 1.17358 
-0.148028 0.0512066 1.16302 
-0.145848 0.0432622 1.16563 
-0.148028 0.0476778 1.16563 
-0.148028 0.0432622 1.17009 
-0.150929 0.0670955 1.17358 
-0.148028 0.0670955 1.16579 
-0.132139 0.0716691 1.14975 
-0.140083 0.0707552 1.15769 
-0.135352 0.0750399 1.15769 
-0.132139 0.0750399 1.15438 
-0.132139 0.0772231 1.15769 
-0.148028 0.0720294 1.17358 
-0.136086 0.0829844 1.17358 
-0.132139 0.0829844 1.1688 
-0.132139 0.0849955 1.17358 
-0.154799 0.0512066 1.18947 
-0.148028 0.0357716 1.18152 
-0.153415 0.0670955 1.18947 
-0.154216 0.0512066 1.20536 
-0.152201 0.0670955 1.20536 
-0.148028 0.0773828 1.18947 
-0.142963 0.0829844 1.18947 
-0.132139 0.0908206 1.18947 
-0.148028 0.0762947 1.20536 
-0.143263 0.0829844 1.20536 
-0.132139 0.0925279 1.20536 
-0.124671 0.03929 1.14577 
-0.124194 0.0390782 1.14577 
-0.124194 0.03929 1.14548 
-0.130812 0.0432622 1.14577 
-0.128167 0.0412331 1.14577 
-0.128167 0.0432622 1.14368 
-0.13015 0.03929 1.14975 
-0.128167 0.0381341 1.14975 
-0.128167 0.03929 1.14816 
-0.124194 0.0364604 1.14975 
-0.120222 0.0376031 1.14577 
-0.120222 0.03929 1.14307 
-0.11625 0.0364716 1.14577 
-0.120222 0.0354671 1.14975 
-0.112278 0.0355165 1.14577 
-0.0713768 0.0631232 1.1418 
-0.0725555 0.0658917 1.1418 
-0.0725555 0.0670955 1.14262 
-0.0703158 0.0670955 1.14577 
-0.127437 0.0750399 1.14975 
-0.124194 0.0750399 1.14634 
-0.124194 0.0767722 1.14975 
-0.11625 0.0799022 1.14975 
-0.124194 0.0807269 1.15769 
-0.11625 0.0827036 1.15769 
-0.114665 0.0829844 1.15769 
-0.100361 0.0829844 1.14807 
-0.100361 0.0845447 1.15769 
-0.11625 0.0829844 1.15853 
-0.11625 0.0885527 1.17358 
-0.100361 0.0887513 1.17358 
-0.0844722 0.0829844 1.14923 
-0.0765276 0.0750399 1.14421 
-0.0716441 0.0750399 1.14975 
-0.0837657 0.0829844 1.14975 
-0.0765276 0.0795829 1.14975 
-0.0688608 0.0710676 1.14975 
-0.0765276 0.0829844 1.15477 
-0.071007 0.0829844 1.15769 
-0.0844722 0.085042 1.15769 
-0.0844722 0.0831563 1.14975 
-0.0765276 0.0842695 1.15769 
-0.0844722 0.0876567 1.17358 
-0.0844722 0.0862963 1.16563 
-0.0765276 0.0860238 1.16563 
-0.0765276 0.0867882 1.17358 
-0.11625 0.0952208 1.18947 
-0.100361 0.0950332 1.18947 
-0.11625 0.0984855 1.20536 
-0.113954 0.0988731 1.20536 
-0.100361 0.0988731 1.20185 
-0.0844722 0.0924158 1.18947 
-0.090899 0.0988731 1.20536 
-0.0844722 0.0980365 1.20536 
-0.100361 0.0995276 1.20536 
-0.141129 0.0194287 1.22125 
-0.132139 0.00602388 1.22125 
-0.148028 0.0353177 1.21978 
-0.147657 0.0353177 1.22125 
-0.138654 0.0194287 1.23713 
-0.132139 0.00596642 1.23713 
-0.142813 0.0353177 1.23713 
-0.132139 0.0353177 1.26148 
-0.107863 -0.0123489 1.2133 
-0.100361 -0.0191567 1.2133 
-0.100361 -0.0123489 1.20556 
-0.104004 -0.0202935 1.22125 
-0.100361 -0.0225515 1.22125 
-0.100361 -0.0202935 1.21532 
-0.113482 -0.0123489 1.22125 
-0.108305 -0.0169654 1.22125 
-0.108305 -0.0123489 1.21381 
-0.129881 0.00354004 1.22125 
-0.11625 -0.00990462 1.22125 
-0.11625 -0.00595999 1.2133 
-0.108305 -0.0119619 1.2133 
-0.11625 -0.00440454 1.21016 
-0.119001 -0.0123489 1.23713 
-0.11625 -0.0152271 1.23713 
-0.11625 -0.0123489 1.22712 
-0.107827 -0.0202935 1.22919 
-0.100361 -0.0253205 1.22919 
-0.11625 -0.0130823 1.22919 
-0.108305 -0.0199625 1.22919 
-0.111102 -0.0202935 1.23713 
-0.108305 -0.0228095 1.23713 
-0.108305 -0.0202935 1.23014 
-0.130612 0.00354004 1.23713 
-0.0940044 -0.0202935 1.20933 
-0.0924165 -0.0208735 1.20933 
-0.0924165 -0.0202935 1.20862 
-0.0987699 -0.0202935 1.2133 
-0.0963888 -0.0217435 1.2133 
-0.0963888 -0.0202935 1.2109 
-0.0924165 -0.0235603 1.2133 
-0.0884442 -0.0216131 1.20933 
-0.0884442 -0.0202935 1.20761 
-0.0844722 -0.0214868 1.20933 
-0.0844722 -0.0202935 1.20768 
-0.0900168 -0.0242655 1.2133 
-0.0884442 -0.0245912 1.2133 
-0.0884442 -0.0242655 1.21284 
-0.0844722 -0.0248675 1.2133 
-0.0844722 -0.0242655 1.2126 
-0.0999482 -0.0163212 1.20933 
-0.0963888 -0.0190403 1.20933 
-0.0963888 -0.0163212 1.20647 
-0.100361 -0.0159538 1.20933 
-0.100361 -0.0163212 1.20972 
-0.0924165 -0.0270405 1.22125 
-0.0924165 -0.0255105 1.21727 
-0.0884442 -0.0269165 1.21727 
-0.0924165 -0.0242655 1.21463 
-0.0844722 -0.0276377 1.21727 
-0.0804999 -0.0208514 1.20933 
-0.0804999 -0.0202935 1.2085 
-0.0765276 -0.0203502 1.20933 
-0.0765276 -0.0202935 1.20924 
-0.0807564 -0.0242655 1.2133 
-0.0804999 -0.0241907 1.2133 
-0.0765276 -0.0233362 1.2133 
-0.0725555 -0.0204573 1.20933 
-0.0725555 -0.0202935 1.2091 
-0.0707626 -0.0242655 1.2133 
-0.0725555 -0.0237484 1.2133 
-0.0804999 -0.0274007 1.21727 
-0.0804999 -0.0242655 1.21339 
-0.0765276 -0.0269604 1.21727 
-0.0765276 -0.0242655 1.21434 
-0.0725555 -0.0275366 1.21727 
-0.0725555 -0.0242655 1.21387 
-0.119988 -0.0123489 1.25302 
-0.11625 -0.0175288 1.25302 
-0.128561 0.00354004 1.25302 
-0.117252 -0.0123489 1.26891 
-0.11625 -0.014528 1.26891 
-0.123542 0.00354004 1.26891 
-0.127554 0.0353177 1.26891 
-0.140166 0.0670955 1.23713 
-0.132139 0.0814745 1.23713 
-0.132139 0.0670955 1.25043 
-0.132139 0.0896304 1.22125 
-0.11625 0.0977924 1.22125 
-0.112607 0.0988731 1.22125 
-0.130817 0.0829844 1.23713 
-0.132139 0.0829844 1.23502 
-0.11625 0.093703 1.23713 
-0.101536 0.0988731 1.23713 
-0.0844722 0.0988731 1.20811 
-0.114175 0.0670955 1.26891 
-0.100361 0.0784411 1.26891 
-0.100361 0.0988731 1.2381 
-0.108474 0.00354004 1.30069 
-0.100361 0.0302045 1.30069 
-0.100361 0.0353177 1.29791 
-0.0976982 0.0353177 1.30069 
-0.100361 0.00354004 1.31269 
-0.099596 -0.0123489 1.31658 
-0.100361 -0.0123489 1.3156 
-0.0966339 0.00354004 1.31658 
-0.0844722 0.00354004 1.32742 
-0.100361 0.0670955 1.27783 
-0.100361 0.101104 1.22125 
-0.100361 0.099133 1.23713 
-0.0844722 0.101697 1.22125 
-0.0844722 0.101131 1.23713 
-0.0844722 -0.0123489 1.33477 
-0.0746377 -0.0123489 1.34836 
-0.064611 -0.028677 1.21727 
-0.0606389 -0.0291009 1.21727 
-0.064611 -0.0315282 1.22125 
-0.0606389 -0.03178 1.22125 
-0.0566666 -0.0294058 1.21727 
-0.0526943 -0.0288196 1.21727 
-0.0566666 -0.031853 1.22125 
-0.0526943 -0.031312 1.22125 
-0.0487223 -0.0297506 1.22125 
-0.064611 -0.0465808 1.23713 
-0.064611 -0.0441267 1.23505 
-0.0606389 -0.0472159 1.23713 
-0.0606389 -0.0441267 1.23469 
-0.0566666 -0.047164 1.23713 
-0.0566666 -0.0441267 1.23469 
-0.0526943 -0.0468268 1.23713 
-0.0526943 -0.0441267 1.23488 
-0.0487223 -0.0469437 1.23713 
-0.0487223 -0.0441267 1.23465 
-0.04475 -0.0467367 1.23713 
-0.04475 -0.0441267 1.23501 
-0.0407777 -0.0443656 1.23713 
-0.0407777 -0.0441267 1.23698 
-0.0405769 -0.0441267 1.23713 
-0.064611 -0.0378959 1.22919 
-0.064611 -0.0361822 1.22716 
-0.0606389 -0.038276 1.22919 
-0.0606389 -0.0361822 1.22681 
-0.0566666 -0.0378685 1.22919 
-0.0566666 -0.0361822 1.22734 
-0.0526943 -0.0376382 1.22919 
-0.0526943 -0.0361822 1.22766 
-0.064611 -0.0345652 1.22522 
-0.064611 -0.0322101 1.22221 
-0.0606389 -0.0348334 1.22522 
-0.0606389 -0.0322101 1.22186 
-0.0566666 -0.0345335 1.22522 
-0.0566666 -0.0322101 1.22183 
-0.0526943 -0.0341411 1.22522 
-0.0526943 -0.0322101 1.2226 
-0.064611 -0.0417125 1.23316 
-0.064611 -0.0401545 1.23169 
-0.0606389 -0.0420854 1.23316 
-0.0606389 -0.0401545 1.23127 
-0.0566666 -0.0422792 1.23316 
-0.0566666 -0.0401545 1.23134 
-0.0526943 -0.0422013 1.23316 
-0.0526943 -0.0401545 1.23148 
-0.0487223 -0.0375845 1.22919 
-0.0487223 -0.0361822 1.22792 
-0.04475 -0.0363224 1.22919 
-0.04475 -0.0361822 1.22908 
-0.0444906 -0.0361822 1.22919 
-0.0487223 -0.0333958 1.22522 
-0.0487223 -0.0322101 1.224 
-0.0457256 -0.0322101 1.22522 
-0.04475 -0.0317469 1.22522 
-0.04475 -0.0322101 1.22561 
-0.0407777 -0.0337229 1.22919 
-0.0407777 -0.0322101 1.22796 
-0.0387881 -0.0322101 1.22919 
-0.0368054 -0.030252 1.22919 
-0.0487223 -0.0424075 1.23316 
-0.0487223 -0.0401545 1.23138 
-0.04475 -0.04159 1.23316 
-0.04475 -0.0401545 1.23219 
-0.0425942 -0.0401545 1.23316 
-0.0407777 -0.038661 1.23316 
-0.0407777 -0.0361822 1.23116 
-0.0375242 -0.0361822 1.23316 
-0.0407777 -0.0401545 1.23426 
-0.0374539 -0.0401545 1.23713 
-0.0368054 -0.0393763 1.23713 
-0.0368054 -0.0361822 1.2337 
-0.0368054 -0.0356655 1.23316 
-0.0368054 -0.0322101 1.23029 
-0.0336897 -0.0361822 1.23713 
-0.0328333 -0.0328588 1.23316 
-0.0328333 -0.0322101 1.23252 
-0.0320489 -0.0322101 1.23316 
-0.0328333 -0.035367 1.23713 
-0.0299416 -0.0322101 1.23713 
-0.028861 -0.0301664 1.23713 
-0.0654325 -0.0639879 1.25302 
-0.064611 -0.0645262 1.25302 
-0.064611 -0.0639879 1.25255 
-0.0606389 -0.0659429 1.25302 
-0.0606389 -0.0639879 1.25135 
-0.064611 -0.0600157 1.25033 
-0.0606389 -0.0600157 1.24909 
-0.0604911 -0.0600157 1.24905 
-0.0566666 -0.0610428 1.24905 
-0.0566666 -0.0600157 1.24841 
-0.0526943 -0.0612342 1.24905 
-0.0526943 -0.0600157 1.24821 
-0.0566666 -0.0662879 1.25302 
-0.0566666 -0.0639879 1.25115 
-0.0526943 -0.0664238 1.25302 
-0.0526943 -0.0639879 1.2511 
-0.0487223 -0.0610886 1.24905 
-0.0487223 -0.0600157 1.2482 
-0.04475 -0.0606647 1.24905 
-0.04475 -0.0600157 1.24845 
-0.0487223 -0.0664827 1.25302 
-0.0487223 -0.0639879 1.25126 
-0.04475 -0.0659921 1.25302 
-0.04475 -0.0639879 1.25173 
-0.0411236 -0.0600157 1.24905 
-0.0407777 -0.064883 1.25302 
-0.0407777 -0.0639879 1.25243 
-0.0387394 -0.0639879 1.25302 
-0.0407777 -0.0600157 1.24913 
-0.0368054 -0.0627178 1.25302 
-0.0368054 -0.0600157 1.25089 
-0.0640519 -0.0759045 1.26891 
-0.0606389 -0.0773108 1.26891 
-0.0606389 -0.0759045 1.26672 
-0.0526943 -0.0806092 1.26891 
-0.0526943 -0.0759045 1.26291 
-0.0452335 -0.0759045 1.26097 
-0.04475 -0.0759223 1.26097 
-0.04475 -0.0759045 1.26095 
-0.0432448 -0.0759045 1.26097 
-0.0411999 -0.083849 1.26891 
-0.0407777 -0.0839367 1.26891 
-0.0407777 -0.083849 1.26883 
-0.0368054 -0.0847741 1.26891 
-0.0368054 -0.083849 1.2682 
-0.0526943 -0.0775598 1.26494 
-0.0487223 -0.0788798 1.26494 
-0.0487223 -0.0759045 1.26152 
-0.04475 -0.0796344 1.26494 
-0.0487223 -0.0820721 1.26891 
-0.0526943 -0.0798767 1.26794 
-0.0487223 -0.0798767 1.26611 
-0.04475 -0.0830978 1.26891 
-0.04475 -0.0798767 1.26521 
-0.0407777 -0.0798411 1.26494 
-0.0407777 -0.0759045 1.26121 
-0.0368054 -0.0798161 1.26494 
-0.0368054 -0.0759045 1.26188 
-0.0407777 -0.0798767 1.26497 
-0.0368054 -0.0798767 1.26499 
-0.0606389 -0.0720274 1.26097 
-0.0606389 -0.06796 1.25508 
-0.0606389 -0.0694183 1.257 
-0.0566666 -0.0702029 1.257 
-0.0566666 -0.06796 1.25451 
-0.0526943 -0.0709827 1.257 
-0.0526943 -0.06796 1.25421 
-0.0566666 -0.0730511 1.26097 
-0.0606389 -0.0719322 1.26082 
-0.0566666 -0.0719322 1.25933 
-0.0526943 -0.0743153 1.26097 
-0.0526943 -0.0719322 1.25805 
-0.0650566 -0.06796 1.257 
-0.064611 -0.06796 1.25673 
-0.0570285 -0.0759045 1.26494 
-0.0606389 -0.0747212 1.26494 
-0.0566666 -0.0759045 1.26476 
-0.0487223 -0.0716978 1.257 
-0.0487223 -0.06796 1.254 
-0.04475 -0.0717733 1.257 
-0.04475 -0.06796 1.25422 
-0.0487223 -0.0754204 1.26097 
-0.0487223 -0.0719322 1.25722 
-0.04475 -0.0719322 1.25713 
-0.0407777 -0.0709163 1.257 
-0.0407777 -0.06796 1.25497 
-0.0368054 -0.0688545 1.257 
-0.0368054 -0.06796 1.25644 
-0.0407777 -0.0756372 1.26097 
-0.0407777 -0.0719322 1.25776 
-0.0368054 -0.0746578 1.26097 
-0.0368054 -0.0719322 1.25902 
-0.0368054 -0.0639879 1.25391 
-0.0343962 -0.0600157 1.25302 
-0.0328333 -0.08541 1.26891 
-0.0328333 -0.083849 1.2678 
-0.028861 -0.0851198 1.26891 
-0.028861 -0.083849 1.26806 
-0.0256979 -0.083849 1.26891 
-0.0328333 -0.0796522 1.26494 
-0.0328333 -0.0759045 1.26277 
-0.028861 -0.0782994 1.26494 
-0.028861 -0.0759045 1.26412 
-0.0328333 -0.0798767 1.26508 
-0.028861 -0.0798767 1.26565 
-0.0224524 -0.0759045 1.26891 
-0.0357282 -0.06796 1.257 
-0.0328333 -0.0722904 1.26097 
-0.0328333 -0.0719322 1.2608 
-0.0325155 -0.0719322 1.26097 
-0.0328333 -0.06796 1.25887 
-0.0303798 -0.06796 1.26097 
-0.0328333 -0.0642422 1.257 
-0.0328333 -0.0639879 1.25687 
-0.0326903 -0.0639879 1.257 
-0.0328333 -0.0600157 1.25481 
-0.0309556 -0.0600157 1.257 
-0.0290129 -0.0639879 1.26097 
-0.028861 -0.0635099 1.26097 
-0.028861 -0.0600157 1.25958 
-0.0278642 -0.0600157 1.26097 
-0.028861 -0.0719322 1.2633 
-0.028861 -0.06796 1.26261 
-0.0272419 -0.0759045 1.26494 
-0.0268922 -0.0719322 1.26494 
-0.0270274 -0.06796 1.26494 
-0.0248888 -0.0759045 1.26657 
-0.0248888 -0.0719322 1.26696 
-0.0231707 -0.0719322 1.26891 
-0.0248888 -0.06796 1.26767 
-0.0237603 -0.06796 1.26891 
-0.028861 -0.0639879 1.26118 
-0.0264711 -0.0639879 1.26494 
-0.0251923 -0.0600157 1.26494 
-0.0248888 -0.0639879 1.26705 
-0.022836 -0.0639879 1.26891 
-0.0248888 -0.0600157 1.26534 
-0.0214601 -0.0600157 1.26891 
-0.0671632 -0.0520711 1.24508 
-0.064611 -0.0523541 1.24508 
-0.064611 -0.0520711 1.24467 
-0.0606389 -0.0536294 1.24508 
-0.0606389 -0.0520711 1.24317 
-0.0546494 -0.0520711 1.24111 
-0.0526943 -0.0523186 1.24111 
-0.0526943 -0.0520711 1.2409 
-0.0542655 -0.0560434 1.24508 
-0.0526943 -0.056263 1.24508 
-0.0526943 -0.0560434 1.24484 
-0.0566666 -0.0555079 1.24508 
-0.0566666 -0.0520711 1.24152 
-0.064611 -0.0495691 1.24111 
-0.064611 -0.0480988 1.23896 
-0.0606389 -0.050457 1.24111 
-0.0606389 -0.0480988 1.23811 
-0.0566666 -0.0516646 1.24111 
-0.0566666 -0.0480988 1.2379 
-0.0526943 -0.0480988 1.23804 
-0.0654657 -0.0560434 1.24905 
-0.064611 -0.0563471 1.24905 
-0.064611 -0.0560434 1.2489 
-0.0606389 -0.059922 1.24905 
-0.0606389 -0.0560434 1.24726 
-0.0566666 -0.0560434 1.24557 
-0.0487223 -0.052294 1.24111 
-0.0487223 -0.0520711 1.24095 
-0.0470595 -0.0520711 1.24111 
-0.0487223 -0.056596 1.24508 
-0.0487223 -0.0560434 1.24449 
-0.04475 -0.0564294 1.24508 
-0.04475 -0.0560434 1.24473 
-0.04475 -0.0520711 1.24144 
-0.0425925 -0.0560434 1.24508 
-0.0407777 -0.055542 1.24508 
-0.0407777 -0.0520711 1.2424 
-0.0368054 -0.052906 1.24508 
-0.0368054 -0.0520711 1.24457 
-0.0487223 -0.0480988 1.23807 
-0.04475 -0.0516341 1.24111 
-0.04475 -0.0480988 1.23831 
-0.0407777 -0.0502856 1.24111 
-0.0407777 -0.0480988 1.23963 
-0.038491 -0.0480988 1.24111 
-0.0368054 -0.0446706 1.24111 
-0.0368054 -0.0441267 1.24082 
-0.0368054 -0.0480988 1.24264 
-0.0407777 -0.0599315 1.24905 
-0.0407777 -0.0560434 1.24549 
-0.0368054 -0.0579083 1.24905 
-0.0368054 -0.0560434 1.24742 
-0.0368054 -0.0401545 1.2379 
-0.0362127 -0.0520711 1.24508 
-0.0365729 -0.0441267 1.24111 
-0.0347402 -0.0480988 1.24508 
-0.0338891 -0.0441267 1.24508 
-0.0350981 -0.0560434 1.24905 
-0.0331528 -0.0520711 1.24905 
-0.0328333 -0.0570722 1.25302 
-0.0328333 -0.0560434 1.2523 
-0.0324121 -0.0560434 1.25302 
-0.0328333 -0.0520711 1.24967 
-0.0312059 -0.0520711 1.25302 
-0.0328333 -0.0508082 1.24905 
-0.0328333 -0.0480988 1.24814 
-0.0323882 -0.0480988 1.24905 
-0.0328333 -0.0441267 1.24699 
-0.0317872 -0.0441267 1.24905 
-0.0305214 -0.0480988 1.25302 
-0.0298116 -0.0441267 1.25302 
-0.0345955 -0.0401545 1.24111 
-0.0328333 -0.0372376 1.24111 
-0.0328333 -0.0361822 1.23906 
-0.0321345 -0.0361822 1.24111 
-0.0328333 -0.0406308 1.24508 
-0.0328333 -0.0401545 1.24468 
-0.0326595 -0.0401545 1.24508 
-0.0308981 -0.0361822 1.24508 
-0.0293486 -0.0322101 1.24111 
-0.028861 -0.0314353 1.24111 
-0.028861 -0.032347 1.24508 
-0.028861 -0.0322101 1.24462 
-0.0287888 -0.0322101 1.24508 
-0.028861 -0.0397635 1.25302 
-0.028861 -0.0361822 1.2508 
-0.0279098 -0.0361822 1.25302 
-0.0279083 -0.0322101 1.24905 
-0.028861 -0.0344989 1.24905 
-0.0263681 -0.0322101 1.25302 
-0.0248888 -0.0288854 1.25302 
-0.029784 -0.0560434 1.257 
-0.0289454 -0.0520711 1.257 
-0.028861 -0.0560434 1.25827 
-0.028861 -0.0520711 1.25713 
-0.0269229 -0.0560434 1.26097 
-0.0262706 -0.0520711 1.26097 
-0.028861 -0.0515707 1.257 
-0.028861 -0.0480988 1.25612 
-0.028861 -0.0441267 1.25491 
-0.0283298 -0.0480988 1.257 
-0.0277419 -0.0441267 1.257 
-0.0258288 -0.0480988 1.26097 
-0.025403 -0.0441267 1.26097 
-0.0248888 -0.0590432 1.26494 
-0.0248888 -0.0560434 1.26403 
-0.0242732 -0.0560434 1.26494 
-0.0248888 -0.0520711 1.2632 
-0.0238891 -0.0520711 1.26494 
-0.0215085 -0.0560434 1.26891 
-0.0217602 -0.0520711 1.26891 
-0.0248888 -0.0480988 1.26261 
-0.0236521 -0.0480988 1.26494 
-0.0248888 -0.0441267 1.26185 
-0.0232317 -0.0441267 1.26494 
-0.021759 -0.0480988 1.26891 
-0.0214942 -0.0441267 1.26891 
-0.0234547 -0.0361822 1.26097 
-0.0259027 -0.0361822 1.257 
-0.0248888 -0.0336559 1.257 
-0.0248888 -0.0322101 1.25579 
-0.0241535 -0.0322101 1.257 
-0.0248888 -0.0361822 1.25873 
-0.0215099 -0.0322101 1.26097 
-0.0209167 -0.0312703 1.26097 
-0.0209167 -0.0407469 1.26891 
-0.0209167 -0.0361822 1.2657 
-0.0197012 -0.0361822 1.26891 
-0.0193334 -0.0322101 1.26494 
-0.0209167 -0.0353484 1.26494 
-0.0209167 -0.0322101 1.26189 
-0.0169444 -0.0284517 1.26494 
-0.0181916 -0.0322101 1.26891 
-0.0169444 -0.0296221 1.26891 
-0.0114076 -0.123571 1.2848 
-0.00502777 -0.127886 1.2848 
-0.00502777 -0.123571 1.27956 
-0.0220311 -0.123571 1.30069 
-0.0209167 -0.124562 1.30069 
-0.0209167 -0.123571 1.29887 
-0.00657201 -0.131516 1.29275 
-0.00502777 -0.132337 1.29275 
-0.00502777 -0.131516 1.29112 
-0.0166619 -0.123571 1.29275 
-0.0129721 -0.12683 1.29275 
-0.0129721 -0.123571 1.28702 
-0.0126934 -0.131516 1.30069 
-0.00502777 -0.136271 1.30069 
-0.0129721 -0.131295 1.30069 
-0.0424607 -0.0917933 1.27686 
-0.0368054 -0.0948117 1.27686 
-0.0368054 -0.0917933 1.27431 
-0.0412629 -0.0997378 1.2848 
-0.0368054 -0.102886 1.2848 
-0.0368054 -0.0997378 1.28132 
-0.0504375 -0.0917933 1.2848 
-0.04475 -0.0969863 1.2848 
-0.04475 -0.0917933 1.27835 
-0.0373738 -0.107682 1.29275 
-0.0368054 -0.108061 1.29275 
-0.0368054 -0.107682 1.29186 
-0.0412536 -0.107682 1.30069 
-0.0368054 -0.111431 1.30069 
-0.053709 -0.0917933 1.29275 
-0.0526943 -0.0929055 1.29275 
-0.0526943 -0.0917933 1.28957 
-0.0552244 -0.0917933 1.30069 
-0.0526943 -0.0951326 1.30069 
-0.0464106 -0.0997378 1.29275 
-0.04475 -0.10137 1.29275 
-0.04475 -0.0997378 1.28935 
-0.0490122 -0.0997378 1.30069 
-0.04475 -0.104416 1.30069 
-0.0290668 -0.107682 1.2848 
-0.028861 -0.107811 1.2848 
-0.028861 -0.107682 1.28467 
-0.0214705 -0.107682 1.28083 
-0.0209167 -0.108266 1.28083 
-0.0209167 -0.107682 1.28054 
-0.0235436 -0.111654 1.2848 
-0.0209167 -0.114208 1.2848 
-0.0209167 -0.111654 1.2827 
-0.0248888 -0.110564 1.2848 
-0.0248888 -0.107682 1.28248 
-0.0097599 -0.115627 1.27686 
-0.00502777 -0.119563 1.27686 
-0.00502777 -0.115627 1.2759 
-0.0135791 -0.107682 1.27686 
-0.0129721 -0.108951 1.27686 
-0.0129721 -0.107682 1.27667 
-0.0118177 -0.111654 1.27686 
-0.00900006 -0.115627 1.27656 
-0.00900006 -0.111654 1.27603 
-0.00502777 -0.111654 1.27598 
-0.00900006 -0.107682 1.27612 
-0.00510812 -0.107682 1.27686 
-0.00502777 -0.107785 1.27686 
-0.0157611 -0.115627 1.28083 
-0.0129721 -0.118868 1.28083 
-0.0129721 -0.115627 1.27864 
-0.0156264 -0.119599 1.2848 
-0.0129721 -0.122166 1.2848 
-0.0129721 -0.119599 1.28155 
-0.0195267 -0.115627 1.2848 
-0.0169444 -0.118263 1.2848 
-0.0169444 -0.115627 1.28197 
-0.0122499 -0.119599 1.28083 
-0.00900006 -0.122489 1.28083 
-0.00900006 -0.119599 1.27829 
-0.00737143 -0.123571 1.28083 
-0.00502777 -0.119599 1.27687 
-0.00900006 -0.116638 1.27686 
-0.00900006 -0.123571 1.28214 
-0.0184515 -0.111654 1.28083 
-0.0169444 -0.113985 1.28083 
-0.0169444 -0.111654 1.27973 
-0.0129721 -0.111654 1.27733 
-0.0169444 -0.107682 1.27833 
-0.00502777 -0.107682 1.27689 
-0.0216095 -0.0997378 1.27686 
-0.0209167 -0.100075 1.27686 
-0.0209167 -0.0997378 1.27673 
-0.028861 -0.0975019 1.27686 
-0.028861 -0.0917933 1.27327 
-0.0209167 -0.0917933 1.27454 
-0.028861 -0.0997378 1.27829 
-0.0279014 -0.10371 1.28083 
-0.0248888 -0.105221 1.28083 
-0.0248888 -0.10371 1.27988 
-0.0209167 -0.10371 1.27853 
-0.028861 -0.103232 1.28083 
-0.0248888 -0.0997378 1.27746 
-0.028861 -0.10371 1.28119 
-0.0164449 -0.10371 1.27686 
-0.0129721 -0.10371 1.27612 
-0.0169444 -0.103158 1.27686 
-0.0169444 -0.0997378 1.2761 
-0.0129721 -0.0997378 1.27598 
-0.00900006 -0.10371 1.27635 
-0.00737286 -0.10371 1.27686 
-0.00900006 -0.0997378 1.27679 
-0.00882721 -0.0997378 1.27686 
-0.0129721 -0.0917933 1.27664 
-0.0121837 -0.0917933 1.27686 
-0.0169444 -0.10371 1.27703 
-0.00502777 -0.10371 1.27807 
-0.00502777 -0.0997378 1.2791 
-0.00502777 -0.0917933 1.2805 
-0.0227182 -0.115627 1.28877 
-0.0209167 -0.117151 1.28877 
-0.0209167 -0.115627 1.28648 
-0.0209227 -0.119599 1.29275 
-0.0209167 -0.119604 1.29275 
-0.0209167 -0.119599 1.29274 
-0.0257692 -0.115627 1.29275 
-0.0248888 -0.116259 1.29275 
-0.0248888 -0.115627 1.2916 
-0.028861 -0.113508 1.29275 
-0.0280125 -0.111654 1.28877 
-0.0248888 -0.113882 1.28877 
-0.0248888 -0.111654 1.2859 
-0.028861 -0.111095 1.28877 
-0.028861 -0.111654 1.28963 
-0.0314834 -0.115627 1.30069 
-0.028861 -0.117625 1.30069 
-0.028861 -0.115627 1.29675 
-0.0181966 -0.119599 1.28877 
-0.0169444 -0.120835 1.28877 
-0.0169444 -0.119599 1.28676 
-0.0140831 -0.123571 1.28877 
-0.0169444 -0.123322 1.29275 
-0.0100777 -0.13946 1.31658 
-0.00502777 -0.141694 1.31658 
-0.00502777 -0.13946 1.30901 
-0.0265167 -0.123571 1.30863 
-0.0209167 -0.128467 1.30863 
-0.0295568 -0.123571 1.31658 
-0.028861 -0.124171 1.31658 
-0.028861 -0.123571 1.31465 
-0.0209167 -0.131216 1.31658 
-0.0171773 -0.131516 1.30863 
-0.0129721 -0.13472 1.30863 
-0.0129721 -0.131516 1.30116 
-0.00502777 -0.139346 1.30863 
-0.0205855 -0.131516 1.31658 
-0.0129721 -0.137691 1.31658 
-0.0438781 -0.107682 1.30863 
-0.0368054 -0.114242 1.30863 
-0.0378499 -0.115627 1.31658 
-0.0368054 -0.11671 1.31658 
-0.0368054 -0.115627 1.31326 
-0.0453651 -0.107682 1.31658 
-0.04475 -0.108331 1.31658 
-0.04475 -0.107682 1.31252 
-0.0579114 -0.0917933 1.31658 
-0.0526943 -0.0987349 1.31658 
-0.0506876 -0.0997378 1.30863 
-0.04475 -0.106807 1.30863 
-0.0526943 -0.0969155 1.30863 
-0.0519698 -0.0997378 1.31658 
-0.0352039 -0.115627 1.30863 
-0.028861 -0.121432 1.30863 
0.00291681 -0.130877 1.2848 
0.00291681 -0.123571 1.27911 
0.0108612 -0.129432 1.2848 
0.0108612 -0.123571 1.28154 
0.0159094 -0.123571 1.2848 
0.00291681 -0.135045 1.29275 
0.00291681 -0.131516 1.28576 
0.0108612 -0.134179 1.29275 
0.0108612 -0.131516 1.28746 
0.00291681 -0.138401 1.30069 
0.0108612 -0.137306 1.30069 
0.0162802 -0.131516 1.29275 
0.0188055 -0.129331 1.29275 
0.0188055 -0.123571 1.28858 
0.0213599 -0.123571 1.29275 
0.0188055 -0.134413 1.30069 
0.0188055 -0.131516 1.29548 
0.0266564 -0.131516 1.30069 
0.0267501 -0.131483 1.30069 
0.0267501 -0.123571 1.29819 
0.0306647 -0.123571 1.30069 
5.48363e-006 -0.115627 1.27686 
0.00291681 -0.115627 1.27824 
0.0108612 -0.115627 1.28257 
0.00291681 -0.107682 1.28209 
0.00625348 -0.107682 1.2848 
0.0108612 -0.112135 1.2848 
0.014333 -0.115627 1.2848 
-0.00135374 -0.10371 1.28083 
-0.00105548 -0.104252 1.28083 
-0.00105548 -0.107682 1.27906 
0.00131202 -0.107682 1.28083 
-0.00299215 -0.0997378 1.28083 
-0.00105548 -0.10371 1.28108 
0.00291681 -0.10371 1.28448 
-0.00105548 -0.0997378 1.28263 
0.00125217 -0.0997378 1.2848 
0.00291681 -0.103108 1.2848 
0.00328517 -0.10371 1.2848 
-0.00383902 -0.0957656 1.28083 
-0.00502777 -0.0957656 1.27981 
-0.00463772 -0.0917933 1.28083 
-0.00105548 -0.0957656 1.28355 
0.000158072 -0.0957656 1.2848 
-0.00105548 -0.0917933 1.28437 
-0.000665426 -0.0917933 1.2848 
0.0108612 -0.107682 1.28869 
0.0188055 -0.115627 1.28961 
0.0205746 -0.115627 1.29275 
0.0161376 -0.107682 1.29275 
0.0188055 -0.111194 1.29275 
0.0257812 -0.115627 1.30069 
0.0267501 -0.117365 1.30069 
0.0188055 -0.107682 1.29551 
0.022728 -0.107682 1.30069 
0.00291681 -0.0997378 1.28634 
0.00688887 -0.107682 1.28534 
0.00688887 -0.10371 1.28812 
0.00761008 -0.10371 1.28877 
0.0108612 -0.107591 1.28877 
0.00559664 -0.0997378 1.28877 
0.00688887 -0.102427 1.28877 
0.0108612 -0.10371 1.29155 
0.00688887 -0.0997378 1.28994 
0.0101178 -0.0997378 1.29275 
0.0108612 -0.10121 1.29275 
0.00291681 -0.0957656 1.28751 
0.00291681 -0.0917933 1.28865 
0.00426531 -0.0957656 1.28877 
0.00303721 -0.0917933 1.28877 
0.00688887 -0.0957656 1.29119 
0.008636 -0.0957656 1.29275 
0.00688887 -0.0917933 1.29252 
0.00714231 -0.0917933 1.29275 
0.0108612 -0.0997378 1.29335 
0.0108612 -0.0957656 1.29463 
0.0108612 -0.0917933 1.29582 
0.0124474 -0.10371 1.29275 
0.0148335 -0.106396 1.29275 
0.0148335 -0.10371 1.29437 
0.0178964 -0.10371 1.29672 
0.0188055 -0.105639 1.29672 
0.0148335 -0.0997378 1.29648 
0.015125 -0.0997378 1.29672 
0.0188055 -0.10371 1.29762 
0.0188055 -0.0997378 1.3003 
0.0197582 -0.107682 1.29672 
0.0212395 -0.10371 1.30069 
0.0191379 -0.0997378 1.30069 
0.0133114 -0.0957656 1.29672 
0.0148335 -0.099263 1.29672 
0.0119746 -0.0917933 1.29672 
0.0148335 -0.0957656 1.29813 
0.0171816 -0.0957656 1.30069 
0.0188055 -0.0991491 1.30069 
0.0148335 -0.0917933 1.29949 
0.0158265 -0.0917933 1.30069 
-0.00473976 -0.13946 1.30863 
0.00291681 -0.140893 1.30863 
0.00291681 -0.13946 1.30371 
0.0108612 -0.139808 1.30863 
0.0108612 -0.13946 1.30743 
0.00291681 -0.142945 1.31658 
0.0108612 -0.141959 1.31658 
0.0121813 -0.13946 1.30863 
0.0188055 -0.139993 1.31658 
0.0188055 -0.13946 1.31473 
0.0207784 -0.13946 1.31658 
0.0188055 -0.137542 1.30863 
0.0267501 -0.135191 1.30863 
0.0267501 -0.131516 1.30073 
0.0267501 -0.137765 1.31658 
-0.00502777 -0.144004 1.32452 
0.00291681 -0.145003 1.32452 
0.0108612 -0.143994 1.32452 
0.0188055 -0.142314 1.32452 
0.0267501 -0.140243 1.32452 
0.0267501 -0.13946 1.32199 
0.0346944 -0.132404 1.30863 
0.0346944 -0.131516 1.30659 
0.0363731 -0.131516 1.30863 
0.0346944 -0.123571 1.30345 
0.0402904 -0.123571 1.30863 
0.0346944 -0.134928 1.31658 
0.0410037 -0.131516 1.31658 
0.042639 -0.130037 1.31658 
0.042639 -0.123571 1.31178 
0.045635 -0.123571 1.31658 
0.0293357 -0.13946 1.32452 
0.0346944 -0.13946 1.33017 
0.0346944 -0.137503 1.32452 
0.042639 -0.133142 1.32452 
0.042639 -0.131516 1.3202 
0.0447235 -0.131516 1.32452 
0.0505834 -0.123693 1.32452 
0.0505834 -0.123571 1.32442 
0.0506377 -0.123571 1.32452 
0.0267501 -0.115627 1.30171 
0.0267501 -0.107682 1.30607 
0.0227778 -0.107682 1.30077 
0.0227778 -0.10371 1.30294 
0.0254912 -0.107682 1.30466 
0.0240576 -0.10371 1.30466 
0.0224042 -0.0997378 1.30466 
0.0227778 -0.100549 1.30466 
0.0267501 -0.10371 1.30737 
0.0227778 -0.0997378 1.30511 
0.0267501 -0.0997378 1.30861 
0.0188055 -0.0957656 1.30266 
0.018743 -0.0917933 1.30466 
0.0188055 -0.0919547 1.30466 
0.0188055 -0.0917933 1.30475 
0.0204408 -0.0957656 1.30466 
0.0227778 -0.0957656 1.30732 
0.0242059 -0.0957656 1.30863 
0.0267501 -0.0996735 1.30863 
0.0220213 -0.0917933 1.30863 
0.0227778 -0.0933011 1.30863 
0.0267501 -0.0957656 1.31023 
0.0227778 -0.0917933 1.30938 
0.0267501 -0.0917933 1.312 
0.0346944 -0.115627 1.3078 
0.0360806 -0.115627 1.30863 
0.0299742 -0.107682 1.30863 
0.0346944 -0.114359 1.30863 
0.042639 -0.115627 1.31387 
0.0346944 -0.107682 1.31098 
0.042639 -0.107682 1.31565 
0.0454457 -0.115627 1.31658 
0.0437946 -0.107682 1.31658 
0.0286636 -0.10371 1.30863 
0.0267918 -0.0997378 1.30863 
0.0307221 -0.107682 1.30908 
0.0307221 -0.10371 1.30961 
0.0346944 -0.10371 1.31115 
0.0307221 -0.0997378 1.31021 
0.0346944 -0.0997378 1.31166 
0.0417261 -0.0997378 1.31658 
0.042639 -0.102095 1.31658 
0.0307221 -0.0957656 1.31162 
0.0335581 -0.0957656 1.31261 
0.0346944 -0.0969236 1.31261 
0.0281813 -0.0917933 1.31261 
0.0307221 -0.093686 1.31261 
0.0346944 -0.0957656 1.31316 
0.0307221 -0.0917933 1.31358 
0.0346944 -0.0917933 1.31561 
0.0360804 -0.0917933 1.31658 
0.0505834 -0.115627 1.32195 
0.0524457 -0.115627 1.32452 
0.0505834 -0.107682 1.32327 
0.0515399 -0.107682 1.32452 
0.042639 -0.0997378 1.31748 
0.042639 -0.0917933 1.32144 
0.0494471 -0.0997378 1.32452 
0.0505834 -0.104382 1.32452 
0.0471547 -0.0917933 1.32452 
0.0505834 -0.0997378 1.32583 
0.0505834 -0.0917933 1.32769 
-0.05602 -0.083849 1.27686 
-0.0526943 -0.0855494 1.27686 
-0.0526943 -0.083849 1.27378 
-0.0606389 -0.0813348 1.27686 
-0.0601208 -0.083849 1.2848 
-0.0526943 -0.0897998 1.2848 
-0.0606389 -0.0834715 1.2848 
-0.04475 -0.0903513 1.27686 
-0.04475 -0.083849 1.26979 
-0.0418706 -0.0878211 1.27288 
-0.0407777 -0.0883393 1.27288 
-0.0407777 -0.0878211 1.27245 
-0.0368054 -0.0900167 1.27288 
-0.0368054 -0.0878211 1.27125 
-0.04475 -0.0865549 1.27288 
-0.04475 -0.0878211 1.27426 
-0.0407777 -0.0917933 1.27596 
-0.0612106 -0.083849 1.29275 
-0.0606389 -0.0844194 1.29275 
-0.0606389 -0.083849 1.28711 
-0.0613742 -0.083849 1.30069 
-0.0606389 -0.0847602 1.30069 
-0.0685041 -0.0759045 1.30069 
-0.0328333 -0.0910337 1.27288 
-0.0328333 -0.0878211 1.27066 
-0.028861 -0.0911926 1.27288 
-0.028861 -0.0878211 1.27072 
-0.0328333 -0.0917933 1.27343 
-0.0209167 -0.083849 1.27192 
-0.0209167 -0.0759045 1.27081 
-0.014658 -0.083849 1.27686 
-0.0129721 -0.0901468 1.27686 
-0.0160136 -0.0759045 1.27686 
-0.0129721 -0.083849 1.27784 
-0.00502777 -0.083849 1.28452 
-0.0129721 -0.0759045 1.27986 
-0.00856781 -0.0759045 1.2848 
-0.00502777 -0.0835737 1.2848 
-0.0209167 -0.0719322 1.27155 
-0.0209167 -0.06796 1.27165 
-0.0209167 -0.0639879 1.27046 
-0.0209167 -0.0600157 1.26949 
-0.0193508 -0.0759045 1.27288 
-0.0197766 -0.0719322 1.27288 
-0.0196798 -0.06796 1.27288 
-0.0169444 -0.0759045 1.27586 
-0.0169444 -0.0719322 1.27632 
-0.0164893 -0.0719322 1.27686 
-0.0169444 -0.06796 1.27618 
-0.0164411 -0.06796 1.27686 
-0.0186646 -0.0639879 1.27288 
-0.0184906 -0.0600157 1.27288 
-0.0169444 -0.0639879 1.27546 
-0.0161383 -0.0639879 1.27686 
-0.0169444 -0.0600157 1.2757 
-0.0163693 -0.0600157 1.27686 
-0.0129721 -0.06796 1.28159 
-0.0106013 -0.06796 1.2848 
-0.0135098 -0.06796 1.28083 
-0.0139558 -0.0639879 1.28083 
-0.0145085 -0.0600157 1.28083 
-0.0129721 -0.0639879 1.28261 
-0.0129721 -0.0600157 1.28429 
-0.0116608 -0.0639879 1.2848 
-0.012742 -0.0600157 1.2848 
-0.00502777 -0.0759045 1.29064 
-0.00519395 -0.06796 1.29275 
-0.00502777 -0.0689925 1.29275 
-0.00900006 -0.06796 1.28692 
-0.00900006 -0.0639879 1.28867 
-0.00764823 -0.06796 1.28877 
-0.00892448 -0.0639879 1.28877 
-0.0104549 -0.0600157 1.28877 
-0.00900006 -0.0637852 1.28877 
-0.00609732 -0.0639879 1.29275 
-0.00900006 -0.0600157 1.29066 
-0.00721073 -0.0600157 1.29275 
-0.00502777 -0.06796 1.29307 
-0.00502777 -0.0639879 1.29443 
-0.00502777 -0.0600157 1.29562 
-0.0209167 -0.0560434 1.2699 
-0.0209167 -0.0520711 1.27072 
-0.0209167 -0.0480988 1.271 
-0.0209167 -0.0441267 1.27047 
-0.0192959 -0.0560434 1.27288 
-0.0199447 -0.0520711 1.27288 
-0.0172918 -0.0560434 1.27686 
-0.0169444 -0.0573409 1.27686 
-0.0181713 -0.0520711 1.27686 
-0.0201924 -0.0480988 1.27288 
-0.0200481 -0.0441267 1.27288 
-0.0186093 -0.0480988 1.27686 
-0.0185165 -0.0441267 1.27686 
-0.0169444 -0.0560434 1.2776 
-0.0155213 -0.0560434 1.28083 
-0.0169444 -0.0520711 1.27968 
-0.0164347 -0.0520711 1.28083 
-0.0138166 -0.0560434 1.2848 
-0.0129721 -0.0591531 1.2848 
-0.014492 -0.0520711 1.2848 
-0.0169444 -0.0480988 1.28054 
-0.0167975 -0.0480988 1.28083 
-0.0169444 -0.0441267 1.28023 
-0.016624 -0.0441267 1.28083 
-0.0144978 -0.0480988 1.2848 
-0.0141356 -0.0441267 1.2848 
-0.0207758 -0.0401545 1.26891 
-0.0192931 -0.0401545 1.27288 
-0.0183761 -0.0361822 1.27288 
-0.0178065 -0.0401545 1.27686 
-0.0169649 -0.0361822 1.27686 
-0.0169444 -0.0401545 1.27885 
-0.0159616 -0.0401545 1.28083 
-0.0169444 -0.0361822 1.27691 
-0.0152645 -0.0361822 1.28083 
-0.0136194 -0.0401545 1.2848 
-0.013196 -0.0361822 1.2848 
-0.0169444 -0.0360663 1.27686 
-0.0162833 -0.0322101 1.27686 
-0.0149384 -0.0322101 1.28083 
-0.0130637 -0.0322101 1.2848 
-0.0129721 -0.030488 1.2848 
-0.0129721 -0.0560434 1.28684 
-0.0129721 -0.0520711 1.28801 
-0.0120637 -0.0560434 1.28877 
-0.0126209 -0.0520711 1.28877 
-0.00900507 -0.0560434 1.29275 
-0.00900006 -0.056052 1.29275 
-0.0102446 -0.0520711 1.29275 
-0.0129721 -0.0480988 1.28738 
-0.0129721 -0.0441267 1.28655 
-0.012182 -0.0480988 1.28877 
-0.0114889 -0.0441267 1.28877 
-0.0096817 -0.0480988 1.29275 
-0.00900006 -0.0455458 1.29275 
-0.00900006 -0.0441267 1.29232 
-0.00867891 -0.0441267 1.29275 
-0.00900006 -0.0560434 1.29275 
-0.00508952 -0.0560434 1.29672 
-0.00502777 -0.0563006 1.29672 
-0.00900006 -0.0520711 1.29413 
-0.00613165 -0.0520711 1.29672 
-0.00502777 -0.0560434 1.2968 
-0.00502777 -0.0520711 1.29782 
-0.00900006 -0.0480988 1.29367 
-0.00615048 -0.0480988 1.29672 
-0.00540876 -0.0441267 1.29672 
-0.00502777 -0.0480988 1.29786 
-0.00502777 -0.0441267 1.29719 
-0.0129721 -0.0401545 1.28583 
-0.0129721 -0.0361822 1.28521 
-0.0110219 -0.0401545 1.28877 
-0.0108199 -0.0361822 1.28877 
-0.00900006 -0.0401545 1.29162 
-0.00815678 -0.0401545 1.29275 
-0.00900006 -0.0361822 1.29145 
-0.00804496 -0.0361822 1.29275 
-0.0129721 -0.0322101 1.28498 
-0.0107994 -0.0322101 1.28877 
-0.00900006 -0.0322101 1.29144 
-0.00800633 -0.0322101 1.29275 
-0.00502777 -0.0405731 1.29672 
-0.00502777 -0.0401545 1.29668 
-0.00502777 -0.0361822 1.29642 
-0.00502777 -0.0322101 1.29616 
-0.00484252 -0.083849 1.2848 
0.00033474 -0.083849 1.29275 
0.00291681 -0.0864818 1.29275 
0.00291681 -0.0914978 1.28877 
0.0041995 -0.0878211 1.29275 
0.00688887 -0.091315 1.29275 
0.00291681 -0.0878211 1.29131 
-0.00404572 -0.0759045 1.29275 
0.00291681 -0.083849 1.296 
0.00688887 -0.0878211 1.2952 
0.00900197 -0.0878211 1.29672 
0.0108612 -0.0897985 1.29672 
0.00357795 -0.083849 1.29672 
0.00688887 -0.0862768 1.29672 
0.0108612 -0.0878211 1.29803 
0.00688887 -0.083849 1.29987 
0.00808311 -0.083849 1.30069 
0.0108612 -0.0851774 1.30069 
-0.00269318 -0.0798767 1.29275 
-0.00105548 -0.0823096 1.29275 
-0.00105548 -0.0798767 1.29535 
-0.000154018 -0.0798767 1.29672 
0.00291681 -0.0832874 1.29672 
-0.00200677 -0.0759045 1.29672 
-0.00105548 -0.0783056 1.29672 
0.00238824 -0.0798767 1.30069 
0.00291681 -0.0804771 1.30069 
-0.00105548 -0.0759045 1.29849 
7.05719e-005 -0.0759045 1.30069 
0.0138769 -0.0878211 1.30069 
0.0148335 -0.0893754 1.30069 
-0.0015018 -0.06796 1.30069 
-0.00222182 -0.0600157 1.30069 
-0.00434899 -0.0600157 1.29672 
-0.0024972 -0.0560434 1.30069 
-0.00276709 -0.0520711 1.30069 
-0.00276041 -0.0480988 1.30069 
-0.00245595 -0.0441267 1.30069 
-0.00176835 -0.0361822 1.30069 
-0.00478292 -0.0361822 1.29672 
-0.00452256 -0.0322101 1.29672 
-0.00138688 -0.0322101 1.30069 
-0.00105548 -0.0294483 1.30069 
0.0108612 -0.083849 1.30247 
0.00291681 -0.0798767 1.30164 
0.00184083 -0.0759045 1.30466 
0.00291681 -0.0779219 1.30466 
0.00291681 -0.0759045 1.30696 
0.00468159 -0.0798767 1.30466 
0.00688887 -0.0833193 1.30069 
0.00688887 -0.0811492 1.30466 
0.0108612 -0.0824817 1.30466 
0.00688887 -0.0798767 1.30707 
0.00960469 -0.0798767 1.30863 
0.0108612 -0.0802295 1.30863 
0.00397515 -0.0759045 1.30863 
0.00688887 -0.0787834 1.30863 
0.0108612 -0.0798767 1.30919 
0.00688887 -0.0759045 1.3113 
0.00898767 -0.0759045 1.31261 
0.0108612 -0.0771163 1.31261 
0.0108612 -0.0759045 1.3137 
0.0148335 -0.0878211 1.30179 
0.0170231 -0.0878211 1.30466 
0.0136588 -0.083849 1.30466 
0.0148335 -0.0848229 1.30466 
0.0188055 -0.0878211 1.30702 
0.0148335 -0.083849 1.30582 
0.0174718 -0.083849 1.30863 
0.0188055 -0.0854831 1.30863 
0.0201435 -0.0878211 1.30863 
0.0148335 -0.0818044 1.30863 
0.0188055 -0.083849 1.31004 
0.0227778 -0.0878211 1.31127 
0.0245862 -0.0878211 1.31261 
0.0267501 -0.0904596 1.31261 
0.0215235 -0.083849 1.31261 
0.0227778 -0.0853564 1.31261 
0.0267501 -0.0878211 1.31383 
0.0227778 -0.083849 1.31355 
0.0267501 -0.083849 1.31578 
0.0148335 -0.0798767 1.3115 
0.016326 -0.0798767 1.31261 
0.0188055 -0.0814235 1.31261 
0.0148335 -0.0791057 1.31261 
0.0188055 -0.0798767 1.31443 
0.0148335 -0.0759045 1.31625 
0.0153255 -0.0759045 1.31658 
0.0188055 -0.0779626 1.31658 
0.0227778 -0.0798767 1.31643 
0.0232074 -0.0798767 1.31658 
0.0267501 -0.0822784 1.31658 
0.0227778 -0.0796919 1.31658 
-0.00102448 -0.0719322 1.30069 
0.000633955 -0.0719322 1.30466 
-0.00105548 -0.0717391 1.30069 
-0.00105548 -0.06796 1.30174 
2.81334e-005 -0.06796 1.30466 
0.0023632 -0.0719322 1.30863 
0.00291681 -0.073681 1.30863 
0.00156474 -0.06796 1.30863 
-0.00186658 -0.0639879 1.30069 
-0.00105548 -0.0639879 1.30268 
-0.000303507 -0.0639879 1.30466 
-0.00105548 -0.0600157 1.30318 
-0.000357389 -0.0600157 1.30466 
0.00140405 -0.0639879 1.30863 
0.00178075 -0.0600157 1.30863 
0.00291681 -0.0719322 1.30962 
0.00291681 -0.06796 1.31113 
0.00552368 -0.0719322 1.31261 
0.00688887 -0.0739132 1.31261 
0.00406408 -0.06796 1.31261 
0.00688887 -0.0719322 1.31368 
0.0108612 -0.0719322 1.31626 
0.00688887 -0.06796 1.31508 
0.00914264 -0.06796 1.31658 
0.0108612 -0.0712292 1.31658 
0.00291681 -0.0639879 1.31128 
0.00291681 -0.0600157 1.31042 
0.00394511 -0.0639879 1.31261 
0.00466084 -0.0600157 1.31261 
0.00688887 -0.0639879 1.31531 
0.0085969 -0.0639879 1.31658 
0.00688887 -0.0600157 1.3148 
0.00888824 -0.0600157 1.31658 
0.0113711 -0.0719322 1.31658 
0.0148335 -0.075521 1.31658 
0.0188055 -0.0759045 1.31849 
0.0267501 -0.0798767 1.31793 
0.0227778 -0.0759045 1.31958 
0.0263619 -0.0759045 1.32055 
0.0267501 -0.0760876 1.32055 
0.0267501 -0.0759045 1.3207 
0.0108612 -0.06796 1.31765 
0.0108612 -0.0639879 1.31824 
0.0108612 -0.0600157 1.31833 
0.0148335 -0.0719322 1.31883 
0.01758 -0.0719322 1.32055 
0.0188055 -0.0730215 1.32055 
0.0148335 -0.06796 1.32033 
0.0151329 -0.06796 1.32055 
0.0188055 -0.0719322 1.32121 
0.0188055 -0.06796 1.32338 
0.0227778 -0.0746838 1.32055 
0.0227778 -0.0719322 1.3228 
0.0267501 -0.0719322 1.32413 
0.0204256 -0.06796 1.32452 
0.0227778 -0.0698664 1.32452 
0.0267501 -0.071504 1.32452 
0.0138335 -0.0639879 1.32055 
0.0148335 -0.0672338 1.32055 
0.0131557 -0.0600157 1.32055 
0.0148335 -0.0639879 1.32143 
0.0179923 -0.0639879 1.32452 
0.0188055 -0.0655198 1.32452 
0.0148335 -0.0600157 1.32246 
0.016454 -0.0600157 1.32452 
0.0227778 -0.06796 1.32607 
0.0267501 -0.06796 1.32828 
0.0188055 -0.0600157 1.3278 
0.0307221 -0.0878211 1.3158 
0.0320592 -0.0878211 1.31658 
0.0346944 -0.0904617 1.31658 
0.028266 -0.083849 1.31658 
0.0307221 -0.0864664 1.31658 
0.0346944 -0.0878211 1.31846 
0.0307221 -0.083849 1.31806 
0.0341237 -0.083849 1.32055 
0.0346944 -0.0845863 1.32055 
0.0346944 -0.083849 1.32099 
0.0398908 -0.083849 1.32452 
0.042639 -0.0862445 1.32452 
0.0307221 -0.0798767 1.32026 
0.0311165 -0.0798767 1.32055 
0.0307221 -0.0793527 1.32055 
0.0346944 -0.0798767 1.32332 
0.0307221 -0.0759045 1.32281 
0.0330951 -0.0759045 1.32452 
0.0346944 -0.0778726 1.32452 
0.042639 -0.083849 1.32592 
0.0346944 -0.0759045 1.32582 
-0.00105548 -0.0560434 1.30322 
-0.000224352 -0.0560434 1.30466 
-0.00105548 -0.0520711 1.30319 
-4.14848e-005 -0.0520711 1.30466 
0.00231838 -0.0560434 1.30863 
0.00281572 -0.0520711 1.30863 
0.00291681 -0.0504997 1.30863 
0.00291681 -0.0441267 1.3084 
0.00308204 -0.0441267 1.30863 
0.00291681 -0.0560434 1.30947 
0.00291681 -0.0520711 1.30877 
0.00547719 -0.0560434 1.31261 
0.00591731 -0.0520711 1.31261 
0.00688887 -0.0560434 1.31414 
0.00918674 -0.0560434 1.31658 
0.00688887 -0.0520711 1.31379 
0.00927782 -0.0520711 1.31658 
0.00867653 -0.0441267 1.31658 
0.00291681 -0.0361822 1.30852 
0.00298238 -0.0361822 1.30863 
0.00743556 -0.0361822 1.31658 
0.0108612 -0.0560434 1.31833 
0.0108612 -0.0520711 1.31846 
0.0108612 -0.0441267 1.31993 
0.0147097 -0.0520711 1.32452 
0.0129771 -0.0441267 1.32452 
0.0108042 -0.0361822 1.32452 
0.0108612 -0.036401 1.32452 
0.0108612 -0.0361822 1.32476 
-0.00607085 -0.155349 1.36425 
-0.00502777 -0.155571 1.36425 
-0.00502777 -0.155349 1.36323 
-0.0118153 -0.155349 1.38013 
-0.00502777 -0.157212 1.38013 
-0.00502777 -0.155349 1.38854 
0.0108612 -0.15612 1.36425 
0.0108612 -0.155349 1.36153 
0.0157499 -0.155349 1.36425 
0.0108612 -0.158264 1.38013 
0.0228016 -0.155349 1.38013 
0.0108612 -0.155349 1.39064 
-0.0413001 -0.123571 1.34836 
-0.0368054 -0.12834 1.34836 
-0.0368054 -0.123571 1.34018 
-0.0376899 -0.13946 1.36425 
-0.0368054 -0.140103 1.36425 
-0.0368054 -0.13946 1.36328 
-0.0540314 -0.123571 1.36425 
-0.0526943 -0.12506 1.36425 
-0.0526943 -0.123571 1.36257 
-0.0254104 -0.13946 1.34836 
-0.0209167 -0.143387 1.34836 
-0.0209167 -0.13946 1.33898 
-0.00502777 -0.151181 1.34836 
-0.0209167 -0.149728 1.36425 
-0.0584402 -0.107682 1.34836 
-0.0526943 -0.112515 1.34836 
-0.0526943 -0.107682 1.3405 
-0.0664027 -0.107682 1.36425 
-0.0469556 -0.13946 1.38013 
-0.0368054 -0.145806 1.38013 
-0.0599117 -0.123571 1.38013 
-0.0526943 -0.134186 1.38013 
-0.0422428 -0.13946 1.39602 
-0.0368054 -0.142796 1.39602 
-0.0564485 -0.123571 1.39602 
-0.0526943 -0.129466 1.39602 
-0.0209167 -0.152527 1.38013 
-0.0209167 -0.149149 1.39602 
-0.00502777 -0.152497 1.39602 
-0.0677321 -0.107682 1.38013 
-0.0627129 -0.107682 1.39602 
-0.0640583 -0.0917933 1.39602 
-0.00502777 -0.148789 1.34041 
0.00291681 -0.149168 1.34041 
-0.00502777 -0.147404 1.33563 
0.00291681 -0.147404 1.33382 
0.0108612 -0.148512 1.34041 
0.0108612 -0.147404 1.33673 
0.00291681 -0.151696 1.34836 
0.0108612 -0.151099 1.34836 
0.0188055 -0.147468 1.34041 
0.0188055 -0.147404 1.34022 
0.019208 -0.147404 1.34041 
0.0267501 -0.14588 1.34041 
0.0188055 -0.15 1.34836 
0.0267501 -0.148393 1.34836 
0.0267501 -0.147404 1.34503 
0.0108612 -0.153799 1.3563 
0.0188055 -0.152347 1.3563 
0.0267501 -0.150482 1.3563 
0.0188055 -0.154699 1.36425 
0.0267501 -0.152335 1.36425 
0.0346944 -0.143281 1.34041 
0.0422633 -0.13946 1.34041 
0.0303979 -0.147404 1.34836 
0.0346944 -0.145959 1.34836 
0.042639 -0.141952 1.34836 
0.042639 -0.13946 1.34102 
0.0462506 -0.13946 1.34836 
0.042639 -0.139221 1.34041 
0.0505834 -0.132812 1.34041 
0.0505834 -0.131516 1.33726 
0.0518808 -0.131516 1.34041 
0.0581267 -0.123571 1.34041 
0.0505834 -0.135809 1.34836 
0.0547886 -0.131516 1.34836 
0.0585277 -0.126955 1.34836 
0.0585277 -0.123571 1.34149 
0.0346944 -0.147844 1.3563 
0.0346944 -0.147404 1.35412 
0.0358415 -0.147404 1.3563 
0.042639 -0.143961 1.3563 
0.0346944 -0.149233 1.36425 
0.0387359 -0.147404 1.36425 
0.042639 -0.145208 1.36425 
0.0506489 -0.13946 1.36425 
0.0489349 -0.13946 1.3563 
0.0505834 -0.138079 1.3563 
0.0568736 -0.131516 1.3563 
0.0585277 -0.129522 1.3563 
0.0505834 -0.13946 1.36386 
0.0582924 -0.131516 1.36425 
0.0585277 -0.131204 1.36425 
0.0585277 -0.122871 1.34041 
0.0585277 -0.115627 1.33485 
0.0585277 -0.107682 1.33551 
0.0585277 -0.0997378 1.3389 
0.0569623 -0.0917933 1.34041 
0.0585277 -0.0969393 1.34041 
0.0585277 -0.0917933 1.3446 
0.0267501 -0.153782 1.38013 
0.0108612 -0.152786 1.39602 
0.0267501 -0.148439 1.39602 
0.042639 -0.145284 1.38013 
0.0503933 -0.13946 1.38013 
0.0585277 -0.130185 1.38013 
0.0418599 -0.13946 1.39602 
0.042639 -0.13946 1.3951 
0.042639 -0.13881 1.39602 
0.0542245 -0.123571 1.39602 
0.0585277 -0.123571 1.3891 
0.057523 -0.107682 1.39602 
0.0585277 -0.107682 1.39448 
0.0537529 -0.0917933 1.39602 
0.0585277 -0.0917933 1.38818 
-0.0565362 -0.0600157 1.39602 
-0.0368054 -0.0355699 1.39602 
-0.0209167 -0.0337582 1.39602 
-0.00502777 -0.0391865 1.39602 
0.023746 -0.0600157 1.34041 
0.0267501 -0.0625027 1.34041 
0.024334 -0.0600157 1.34836 
0.0267501 -0.0618377 1.34836 
0.0263858 -0.0600157 1.36425 
0.0267501 -0.0602598 1.36425 
0.042639 -0.0759045 1.33309 
0.0505834 -0.083849 1.33302 
0.0536861 -0.083849 1.34041 
0.0476568 -0.0759045 1.34041 
0.0505834 -0.0790515 1.34041 
0.0559385 -0.083849 1.34836 
0.0585277 -0.088744 1.34836 
0.050153 -0.0759045 1.34836 
0.0505834 -0.0763614 1.34836 
0.0346944 -0.06796 1.33668 
0.0362906 -0.06796 1.34041 
0.042639 -0.0718927 1.34041 
0.0346944 -0.0671496 1.34041 
0.0376918 -0.06796 1.34836 
0.042639 -0.0704054 1.34836 
0.0346944 -0.0665406 1.34836 
0.0523221 -0.0759045 1.36425 
0.0585277 -0.0836682 1.36425 
0.042639 -0.0689967 1.36425 
0.0179553 -0.0520711 1.34041 
0.0188055 -0.0536847 1.34041 
0.0143394 -0.0441267 1.34041 
0.0171862 -0.0520711 1.34836 
0.0188055 -0.0544488 1.34836 
0.0132596 -0.0441267 1.34836 
0.0108612 -0.0336828 1.34041 
0.0105281 -0.0361822 1.34836 
0.0108612 -0.0371513 1.34836 
0.0108612 -0.0361822 1.34629 
0.0116396 -0.0361822 1.34041 
0.0126507 -0.0441267 1.36425 
0.0108612 -0.0402744 1.36425 
0.0267501 -0.0600157 1.36507 
0.0234861 -0.0600157 1.39602 
0.0267501 -0.0625705 1.39602 
0.0267501 -0.0600157 1.39148 
0.0508964 -0.0759045 1.38013 
0.0585277 -0.085665 1.38013 
0.029916 -0.0600157 1.38013 
0.042639 -0.069152 1.38013 
0.0423367 -0.0759045 1.39602 
0.042639 -0.0762118 1.39602 
0.042639 -0.0759045 1.39567 
0.0123007 -0.0441267 1.38013 
0.0267501 -0.0576138 1.38013 
0.0108612 -0.0423145 1.38013 
0.00308299 -0.0441267 1.39602 
0.0108612 -0.049854 1.39602 
0.0108612 -0.0441267 1.38586 
-0.00502777 -0.0917933 1.41994 
-0.00502777 -0.123571 1.41877 
0.0267501 -0.123571 1.41449 
0.0267501 -0.0917933 1.41528 
0.0607309 -0.123571 1.34836 
0.0624979 -0.123571 1.3563 
0.0633104 -0.123571 1.36425 
0.0611031 -0.115627 1.34041 
0.0612812 -0.107682 1.34041 
0.0639858 -0.115627 1.34836 
0.0645454 -0.107682 1.34836 
0.059387 -0.0997378 1.34041 
0.0628712 -0.0997378 1.34836 
0.0598953 -0.0917933 1.34836 
0.0657642 -0.115627 1.3563 
0.0664175 -0.107682 1.3563 
0.0663676 -0.115627 1.36425 
0.0664723 -0.11517 1.36425 
0.0664723 -0.107682 1.35664 
0.0671396 -0.107682 1.36425 
0.0632164 -0.0917933 1.36425 
0.0618942 -0.123571 1.38013 
0.0651658 -0.107682 1.38013 
0.0616994 -0.0917933 1.38013 
-0.0683162 0.0512066 1.1418 
-0.0681543 0.0273733 1.14975 
-0.0670404 0.0353177 1.14577 
-0.064611 0.0292428 1.14975 
-0.064611 0.0313454 1.14866 
-0.0629823 0.0313454 1.14975 
-0.064611 0.0353177 1.1476 
-0.0619071 0.0353177 1.14975 
-0.0670695 0.023401 1.15372 
-0.064611 0.0243483 1.15372 
-0.064611 0.0273733 1.15102 
-0.0610092 0.0273733 1.15372 
-0.064611 0.0208933 1.15769 
-0.064611 0.023401 1.15474 
-0.0608258 0.023401 1.15769 
-0.0606389 0.0235722 1.15769 
-0.0606389 0.0273733 1.15409 
-0.0574462 0.0273733 1.15769 
-0.0606389 0.0353177 1.15079 
-0.0534906 0.0353177 1.15769 
-0.064611 0.0174944 1.16166 
-0.064611 0.0194287 1.15946 
-0.0616558 0.0194287 1.16166 
-0.064611 0.0138123 1.16563 
-0.064611 0.0154567 1.1639 
-0.0620627 0.0154567 1.16563 
-0.0606389 0.016552 1.16563 
-0.0606389 0.0194287 1.16259 
-0.0571637 0.0194287 1.16563 
-0.064611 0.00983071 1.16961 
-0.064611 0.0114844 1.16801 
-0.0608876 0.0114844 1.16961 
-0.064611 0.00531554 1.17358 
-0.064611 0.00751209 1.1718 
-0.0606389 0.00481939 1.17358 
-0.0606389 0.00751209 1.17211 
-0.0606389 0.0114844 1.16971 
-0.0566666 0.00641274 1.17358 
-0.0566666 0.00751209 1.17306 
-0.055337 0.00751209 1.17358 
-0.0566666 0.0114844 1.17129 
-0.0526943 0.0102599 1.17358 
-0.0526943 0.0114844 1.17302 
-0.0606389 0.0116425 1.16961 
-0.0606389 0.0154567 1.16664 
-0.0526943 0.0194287 1.16877 
-0.0516739 0.0114844 1.17358 
-0.0461054 0.0194287 1.17358 
-0.0606389 0.0202117 1.16166 
-0.0606389 0.023401 1.15788 
-0.0526943 0.0243814 1.16563 
-0.0526943 0.0273733 1.16376 
-0.0526943 0.0353177 1.15874 
-0.0511749 0.0273733 1.16563 
-0.0523348 0.0313454 1.16166 
-0.0526943 0.0305564 1.16166 
-0.0526943 0.0313454 1.1611 
-0.0506511 0.0353177 1.16166 
-0.0497463 0.0313454 1.16563 
-0.0487223 0.0339205 1.16563 
-0.0487223 0.0353177 1.16454 
-0.0479572 0.0353177 1.16563 
-0.0513036 0.0194287 1.16961 
-0.0488164 0.023401 1.16961 
-0.0526943 0.023401 1.16625 
-0.0487223 0.0236373 1.16961 
-0.0487223 0.0273733 1.16841 
-0.0476258 0.0273733 1.16961 
-0.0487223 0.0194287 1.17133 
-0.0487223 0.023401 1.16969 
-0.0449121 0.023401 1.17358 
-0.04475 0.0242233 1.17358 
-0.04475 0.0273733 1.17293 
-0.0442395 0.0273733 1.17358 
-0.0487223 0.0313454 1.16707 
-0.0467229 0.0313454 1.16961 
-0.0449831 0.0353177 1.16961 
-0.04475 0.0313454 1.17202 
-0.04475 0.0353177 1.16991 
-0.0435431 0.0313454 1.17358 
-0.0419679 0.0353177 1.17358 
-0.064611 0.000459909 1.17755 
-0.064611 0.00354004 1.17486 
-0.0606389 -0.000265121 1.17755 
-0.0606389 0.00354004 1.17436 
-0.064611 -0.00293374 1.18152 
-0.064611 -0.000432253 1.17861 
-0.0606389 -0.00366449 1.18152 
-0.0606389 -0.000432253 1.17774 
-0.0566666 0.00069046 1.17755 
-0.0566666 0.00354004 1.17525 
-0.053005 0.00354004 1.17755 
-0.0566666 -0.00282192 1.18152 
-0.0566666 -0.000432253 1.17871 
-0.0530336 -0.000432253 1.18152 
-0.0526943 -0.000114441 1.18152 
-0.0526943 0.00354004 1.17784 
-0.064611 -0.0061996 1.1855 
-0.064611 -0.00440454 1.18312 
-0.0606389 -0.00660348 1.1855 
-0.0606389 -0.00440454 1.18244 
-0.064714 -0.00837684 1.18947 
-0.064611 -0.00839257 1.18947 
-0.064611 -0.00837684 1.18944 
-0.0606389 -0.00872707 1.18947 
-0.0606389 -0.00837684 1.18876 
-0.0566666 -0.00582147 1.1855 
-0.0566666 -0.00440454 1.18356 
-0.0540051 -0.00440454 1.1855 
-0.0566666 -0.00839591 1.18947 
-0.0566666 -0.00837684 1.18944 
-0.0565846 -0.00837684 1.18947 
-0.0526943 -0.00626016 1.18947 
-0.0526943 -0.00440454 1.18693 
-0.0526943 -0.0033114 1.1855 
-0.0526943 -0.000432253 1.1819 
-0.0497828 0.00354004 1.18152 
-0.0509987 -0.00440454 1.18947 
-0.0501516 -0.000432253 1.1855 
-0.0487223 0.00169873 1.1855 
-0.0487223 0.00354004 1.18335 
-0.047684 0.00354004 1.1855 
-0.0487223 -0.00111032 1.18947 
-0.0487223 -0.000432253 1.18845 
-0.0483141 -0.000432253 1.18947 
-0.046087 0.00354004 1.18947 
-0.064611 -0.0135815 1.19741 
-0.064611 -0.0123489 1.19536 
-0.0606389 -0.0137205 1.19741 
-0.0606389 -0.0123489 1.19513 
-0.0566666 -0.0131464 1.19741 
-0.0566666 -0.0123489 1.19599 
-0.0544431 -0.0123489 1.19741 
-0.064611 -0.0158222 1.20138 
-0.0606389 -0.0160007 1.20138 
-0.064611 -0.0182767 1.20536 
-0.064611 -0.0163212 1.20232 
-0.0606389 -0.0187025 1.20536 
-0.0606389 -0.0163212 1.20194 
-0.0566666 -0.0156369 1.20138 
-0.0526943 -0.0140197 1.20138 
-0.0526943 -0.0123489 1.1991 
-0.0566666 -0.0189495 1.20536 
-0.0566666 -0.0163212 1.20234 
-0.0526943 -0.0179489 1.20536 
-0.0526943 -0.0163212 1.20388 
-0.050751 -0.0123489 1.20138 
-0.0506401 -0.0163212 1.20536 
-0.0487223 -0.0137215 1.20536 
-0.0487223 -0.0123489 1.2042 
-0.0479658 -0.0123489 1.20536 
-0.064611 -0.0110149 1.19344 
-0.0606389 -0.0112023 1.19344 
-0.0566666 -0.0108294 1.19344 
-0.0526943 -0.00891376 1.19344 
-0.0526943 -0.00837684 1.19261 
-0.0526943 -0.0113077 1.19741 
-0.052094 -0.00837684 1.19344 
-0.0490513 -0.00440454 1.19344 
-0.0498126 -0.00837684 1.19741 
-0.0487223 -0.00670195 1.19741 
-0.0487223 -0.00440454 1.19422 
-0.0474336 -0.00440454 1.19741 
-0.0487223 -0.00384235 1.19344 
-0.0467939 -0.000432253 1.19344 
-0.0447578 0.00354004 1.19344 
-0.0453088 -0.000432253 1.19741 
-0.04475 0.00069952 1.19741 
-0.04475 0.00354004 1.19347 
-0.0434344 0.00354004 1.19741 
-0.0487223 -0.00964355 1.20138 
-0.0487223 -0.00837684 1.19975 
-0.0479989 -0.00837684 1.20138 
-0.0459414 -0.00440454 1.20138 
-0.0461819 -0.00837684 1.20536 
-0.04475 -0.00488114 1.20536 
-0.04475 -0.00440454 1.20477 
-0.0445433 -0.00440454 1.20536 
-0.04475 -0.00205588 1.20138 
-0.04475 -0.000432253 1.19898 
-0.0404565 0.00354004 1.20536 
-0.0526943 0.0038898 1.17755 
-0.0526943 0.00751209 1.17503 
-0.0451179 0.0114844 1.18152 
-0.04475 0.0122287 1.18152 
-0.04475 0.0194287 1.17514 
-0.0418465 0.0194287 1.18152 
-0.04475 0.00645065 1.18947 
-0.04475 0.0114844 1.1826 
-0.0429142 0.0114844 1.18947 
-0.0402675 0.0194287 1.18947 
-0.04475 0.023401 1.17378 
-0.0432348 0.0194287 1.17755 
-0.0422721 0.023401 1.17755 
-0.0416658 0.0273733 1.17755 
-0.0408242 0.023401 1.18152 
-0.0407777 0.023627 1.18152 
-0.0407777 0.0273733 1.17949 
-0.0399785 0.0273733 1.18152 
-0.040931 0.0313454 1.17755 
-0.0407777 0.0319386 1.17755 
-0.0407777 0.0353177 1.17529 
-0.0393889 0.0353177 1.17755 
-0.0407777 0.0313454 1.17783 
-0.0389388 0.0313454 1.18152 
-0.0373688 0.0353177 1.18152 
-0.0375597 0.0273733 1.18947 
-0.0368054 0.0296593 1.18947 
-0.0368054 0.0353177 1.18292 
-0.0403759 0.0114844 1.19741 
-0.0377369 0.0194287 1.19741 
-0.0368404 0.0114844 1.20536 
-0.0368054 0.0115709 1.20536 
-0.0368054 0.0194287 1.19938 
-0.0368054 0.022043 1.19741 
-0.0368054 0.0273733 1.1924 
-0.0347891 0.0353177 1.18947 
-0.0334923 0.0194287 1.20536 
-0.0349631 0.0273733 1.19741 
-0.0323603 0.0353177 1.19741 
-0.0305538 0.0273733 1.20536 
-0.028861 0.0341339 1.20536 
-0.028861 0.0353177 1.20482 
-0.0285299 0.0353177 1.20536 
-0.0660293 0.03929 1.14577 
-0.0652497 0.0432622 1.14577 
-0.064611 0.03929 1.14707 
-0.0614474 0.03929 1.14975 
-0.064611 0.0432622 1.14637 
-0.0606818 0.0432622 1.14975 
-0.0606389 0.0434511 1.14975 
-0.0606389 0.0512066 1.14894 
-0.0595765 0.0512066 1.14975 
-0.0606389 0.0432622 1.14978 
-0.0526943 0.0379512 1.15769 
-0.0526943 0.0432622 1.15658 
-0.0526943 0.0512066 1.15478 
-0.0516768 0.0432622 1.15769 
-0.0493178 0.0512066 1.15769 
-0.0614612 0.0591509 1.14975 
-0.0606389 0.0575116 1.14975 
-0.0662603 0.0591509 1.14577 
-0.0682507 0.0631232 1.14577 
-0.064611 0.0591509 1.14734 
-0.064611 0.0631232 1.14925 
-0.0639639 0.0631232 1.14975 
-0.0663779 0.0670955 1.14975 
-0.064611 0.0641739 1.14975 
-0.0606389 0.0591509 1.15024 
-0.0526943 0.0591509 1.1533 
-0.0606389 0.0631232 1.15153 
-0.064611 0.0670955 1.151 
-0.0606389 0.0670955 1.1526 
-0.0566666 0.0591509 1.15204 
-0.0566666 0.0631232 1.15262 
-0.0526943 0.0631232 1.15315 
-0.0566666 0.0670955 1.15308 
-0.0526943 0.0670955 1.15305 
-0.04475 0.057301 1.15769 
-0.04475 0.0591509 1.15611 
-0.0422218 0.0591509 1.15769 
-0.051183 0.0591509 1.15372 
-0.0487223 0.0611093 1.15372 
-0.0487223 0.0631232 1.15322 
-0.04475 0.0625932 1.15372 
-0.04475 0.0631232 1.15347 
-0.0487223 0.0670955 1.15266 
-0.04475 0.0670955 1.1524 
-0.0487223 0.0591509 1.15442 
-0.0368054 0.0628235 1.15769 
-0.0368054 0.0670955 1.15501 
-0.04475 0.0400796 1.16563 
-0.04475 0.0432622 1.16371 
-0.0421023 0.0432622 1.16563 
-0.04475 0.0512066 1.16098 
-0.0368054 0.0502095 1.16563 
-0.0368054 0.0512066 1.16528 
-0.0368054 0.0420959 1.17358 
-0.0368054 0.0432622 1.17154 
-0.0368054 0.0591509 1.16095 
-0.0324211 0.0670955 1.15769 
-0.0362847 0.0512066 1.16563 
-0.0357563 0.0432622 1.17358 
-0.0290229 0.0512066 1.17358 
-0.0290585 0.0591509 1.16563 
-0.028861 0.059293 1.16563 
-0.028861 0.0670955 1.15983 
-0.0221994 0.0670955 1.16563 
-0.028861 0.051424 1.17358 
-0.028861 0.0591509 1.16581 
-0.0226545 0.0591509 1.17358 
-0.0209167 0.0616007 1.17358 
-0.0209167 0.0670955 1.16765 
-0.0184224 0.0670955 1.17358 
-0.064611 0.0710676 1.15245 
-0.0606389 0.0710676 1.1534 
-0.0649986 0.0750399 1.15372 
-0.064611 0.0747619 1.15372 
-0.0606389 0.0726731 1.15372 
-0.064611 0.0750399 1.15383 
-0.0606389 0.0750399 1.15435 
-0.0566666 0.0710676 1.15343 
-0.0526943 0.0710676 1.15308 
-0.0566666 0.0731122 1.15372 
-0.0526943 0.0745568 1.15372 
-0.0566666 0.0750399 1.15423 
-0.0526943 0.0750399 1.1539 
-0.0606389 0.0806313 1.15769 
-0.0526943 0.0801935 1.15769 
-0.0487223 0.0710676 1.15268 
-0.04475 0.0710676 1.15243 
-0.0495551 0.0750399 1.15372 
-0.0487223 0.0750399 1.1537 
-0.0458322 0.0750399 1.15372 
-0.04475 0.0749698 1.15372 
-0.04475 0.0750399 1.15376 
-0.0368054 0.0750399 1.15563 
-0.04475 0.0795519 1.15769 
-0.0368054 0.0775521 1.15769 
-0.0606389 0.0829844 1.16094 
-0.0526943 0.0829844 1.16271 
-0.04475 0.0829844 1.16416 
-0.0374906 0.0829844 1.16563 
-0.0368054 0.082907 1.16563 
-0.0368054 0.0829844 1.16581 
-0.0606389 0.0843463 1.16563 
-0.0526943 0.0837455 1.16563 
-0.0606389 0.0853174 1.17358 
-0.0526943 0.0852757 1.17358 
-0.04475 0.0834386 1.16563 
-0.04475 0.0855737 1.17358 
-0.0368054 0.0858164 1.17358 
-0.0327108 0.0750399 1.15769 
-0.028861 0.0750399 1.16026 
-0.0227928 0.0750399 1.16563 
-0.028861 0.0805917 1.16563 
-0.0209167 0.0750399 1.168 
-0.028861 0.0829844 1.16934 
-0.0238421 0.0829844 1.17358 
-0.0209167 0.0806842 1.17358 
-0.0177159 0.0750399 1.17358 
-0.028861 0.0850167 1.17358 
-0.0368054 0.0365624 1.18152 
-0.0324399 0.0432622 1.18152 
-0.028861 0.0468254 1.18152 
-0.028861 0.0512066 1.17379 
-0.0247262 0.0512066 1.18152 
-0.0303049 0.0432622 1.18947 
-0.028861 0.0449531 1.18947 
-0.0226245 0.0512066 1.18947 
-0.0209167 0.056546 1.18152 
-0.0209167 0.0591509 1.17741 
-0.0209167 0.053118 1.18947 
-0.0194762 0.0591509 1.18152 
-0.0157595 0.0670955 1.18152 
-0.0167947 0.0591509 1.18947 
-0.0130417 0.0670955 1.18947 
-0.028861 0.0425193 1.19741 
-0.028861 0.0432622 1.19568 
-0.028311 0.0432622 1.19741 
-0.0209167 0.0506289 1.19741 
-0.0209167 0.0512066 1.19587 
-0.0242679 0.0432622 1.20536 
-0.0209167 0.0468948 1.20536 
-0.0203509 0.0512066 1.19741 
-0.0173259 0.0512066 1.20536 
-0.0143657 0.0591509 1.19741 
-0.0129721 0.0618815 1.19741 
-0.0129721 0.0670955 1.1897 
-0.0111382 0.0670955 1.19741 
-0.0129721 0.0584893 1.20536 
-0.0129721 0.0591509 1.20369 
-0.012677 0.0591509 1.20536 
-0.0101564 0.0670955 1.20536 
-0.0526943 0.0907125 1.18947 
-0.0368054 0.0918667 1.18947 
-0.0526943 0.0977573 1.20536 
-0.0368054 0.0978386 1.20536 
-0.0209167 0.0829844 1.17734 
-0.0145061 0.0750399 1.18152 
-0.018487 0.0829844 1.18152 
-0.0129721 0.067342 1.18947 
-0.0129721 0.0750399 1.18643 
-0.0121608 0.0750399 1.18947 
-0.0152767 0.0829844 1.18947 
-0.0129721 0.0788198 1.18947 
-0.0209167 0.0881732 1.18947 
-0.0124803 0.0829844 1.20536 
-0.0209167 0.0925219 1.20536 
-0.064611 -0.0226049 1.20933 
-0.064611 -0.0202935 1.2074 
-0.0606389 -0.0230846 1.20933 
-0.0606389 -0.0202935 1.20696 
-0.064611 -0.0258791 1.2133 
-0.064611 -0.0242655 1.21111 
-0.0606389 -0.0264874 1.2133 
-0.0606389 -0.0242655 1.21049 
-0.0566666 -0.0232799 1.20933 
-0.0566666 -0.0202935 1.20663 
-0.0526943 -0.0226045 1.20933 
-0.0526943 -0.0202935 1.20733 
-0.0566666 -0.0267677 1.2133 
-0.0566666 -0.0242655 1.21032 
-0.0526943 -0.0261259 1.2133 
-0.0526943 -0.0242655 1.21104 
-0.0496109 -0.0202935 1.20933 
-0.0495009 -0.0242655 1.2133 
-0.0487223 -0.0235064 1.2133 
-0.0487223 -0.0202935 1.21024 
-0.0465088 -0.0202935 1.2133 
-0.0487223 -0.0191121 1.20933 
-0.0487223 -0.0163212 1.20731 
-0.0471845 -0.0163212 1.20933 
-0.0457096 -0.0123489 1.20933 
-0.044982 -0.0163212 1.2133 
-0.04475 -0.0154402 1.2133 
-0.04475 -0.0123489 1.21153 
-0.0440524 -0.0123489 1.2133 
-0.0487223 -0.0266438 1.21727 
-0.0487223 -0.0242655 1.2142 
-0.046499 -0.0242655 1.21727 
-0.04475 -0.0213459 1.21727 
-0.04475 -0.0202935 1.21645 
-0.04475 -0.026494 1.22125 
-0.04475 -0.0242655 1.21965 
-0.0442934 -0.0202935 1.21727 
-0.0433347 -0.0242655 1.22125 
-0.0416126 -0.0202935 1.22125 
-0.04475 -0.0163212 1.21382 
-0.0430992 -0.0163212 1.21727 
-0.0422399 -0.0123489 1.21727 
-0.0407777 -0.0179281 1.22125 
-0.0407777 -0.0163212 1.22075 
-0.0403545 -0.0163212 1.22125 
-0.0407777 -0.0123489 1.21954 
-0.0394077 -0.0123489 1.22125 
-0.044579 -0.00837684 1.20933 
-0.04475 -0.00900292 1.20933 
-0.04475 -0.00837684 1.20885 
-0.0432463 -0.00440454 1.20933 
-0.0431676 -0.00837684 1.2133 
-0.0419312 -0.00440454 1.2133 
-0.0425711 -0.000432253 1.20536 
-0.0413103 -0.000432253 1.20933 
-0.0407777 0.00292158 1.20536 
-0.0407777 0.000546694 1.20933 
-0.0391665 0.00354004 1.20933 
-0.0407777 -0.00169086 1.2133 
-0.0407777 -0.000432253 1.21121 
-0.0401695 -0.000432253 1.2133 
-0.0380046 0.00354004 1.2133 
-0.0412316 -0.00837684 1.21727 
-0.0407777 -0.00675559 1.21727 
-0.0407777 -0.00440454 1.21602 
-0.0400808 -0.00440454 1.21727 
-0.0407777 -0.00837684 1.21795 
-0.0380614 -0.00837684 1.22125 
-0.0369146 -0.00440454 1.22125 
-0.0386331 -0.000432253 1.21727 
-0.0368054 0.00289011 1.21727 
-0.0368054 0.00354004 1.21639 
-0.0368054 -0.00367594 1.22125 
-0.0368054 -0.000432253 1.22035 
-0.0407777 -0.0281179 1.22522 
-0.0407777 -0.0242655 1.22378 
-0.0390792 -0.0242655 1.22522 
-0.0407777 -0.0202935 1.2222 
-0.0378528 -0.0202935 1.22522 
-0.0368054 -0.0242655 1.22727 
-0.0368054 -0.0202935 1.22634 
-0.036999 -0.0163212 1.22522 
-0.0368054 -0.0143573 1.22522 
-0.0368054 -0.0123489 1.22484 
-0.0368054 -0.0163212 1.2255 
-0.0368054 -0.00837684 1.2228 
-0.0368054 -0.00440454 1.22136 
-0.036351 0.00354004 1.21727 
-0.0361083 -0.000432253 1.22125 
-0.0334604 0.00354004 1.22125 
-0.0346818 -0.0242655 1.22919 
-0.0345294 -0.0202935 1.22919 
-0.0366015 -0.0123489 1.22522 
-0.0348089 -0.0163212 1.22919 
-0.0349472 -0.0123489 1.22919 
-0.0328333 -0.0242655 1.23057 
-0.0301712 -0.0242655 1.23316 
-0.0328333 -0.0202935 1.23137 
-0.0315175 -0.0202935 1.23316 
-0.028861 -0.0242655 1.23603 
-0.0297024 -0.0202935 1.23713 
-0.028861 -0.0227056 1.23713 
-0.0284703 -0.0242655 1.23713 
-0.0329344 -0.0163212 1.23316 
-0.0328333 -0.0166678 1.23316 
-0.0332775 -0.0123489 1.23316 
-0.0328333 -0.0163212 1.23336 
-0.0309296 -0.0163212 1.23713 
-0.0328333 -0.0123489 1.23401 
-0.0309224 -0.0123489 1.23713 
-0.0353844 -0.00837684 1.22522 
-0.0336895 -0.00440454 1.22522 
-0.0338264 -0.00837684 1.22919 
-0.0328333 -0.00642514 1.22919 
-0.0328333 -0.00440454 1.22676 
-0.0316529 -0.00440454 1.22919 
-0.0328333 -0.0017724 1.22522 
-0.0328333 -0.000432253 1.22472 
-0.0323236 -0.000432253 1.22522 
-0.0328333 0.00354004 1.22192 
-0.0296392 0.00354004 1.22522 
-0.0290837 -0.000432253 1.22919 
-0.028861 -7.84397e-005 1.22919 
-0.028861 0.00354004 1.22616 
-0.0267625 0.00354004 1.22919 
-0.0328333 -0.0102069 1.23316 
-0.0328333 -0.00837684 1.23162 
-0.032007 -0.00837684 1.23316 
-0.0294268 -0.00440454 1.23316 
-0.029274 -0.00837684 1.23713 
-0.028861 -0.00768137 1.23713 
-0.028861 -0.00440454 1.23404 
-0.026721 -0.00440454 1.23713 
-0.028861 -0.00359821 1.23316 
-0.028861 -0.000432253 1.22955 
-0.0265782 -0.000432253 1.23316 
-0.0248888 0.002527 1.23316 
-0.0248888 0.00354004 1.23243 
-0.0244808 0.00354004 1.23316 
-0.0248888 -0.0017488 1.23713 
-0.0248888 -0.000432253 1.23582 
-0.0240552 -0.000432253 1.23713 
-0.0222187 0.00354004 1.23713 
-0.0385265 0.00751209 1.20536 
-0.0370431 0.00751209 1.20933 
-0.0368054 0.00796199 1.20933 
-0.0368054 0.0114844 1.20543 
-0.0368054 0.0055356 1.2133 
-0.0368054 0.00751209 1.21001 
-0.0349531 0.0114844 1.20933 
-0.0354989 0.00751209 1.2133 
-0.0328846 0.0114844 1.2133 
-0.0351782 0.0154567 1.20536 
-0.0330203 0.0154567 1.20933 
-0.0328333 0.0158811 1.20933 
-0.0328333 0.0194287 1.20648 
-0.031292 0.0194287 1.20933 
-0.0328333 0.0115731 1.2133 
-0.0328333 0.0154567 1.20971 
-0.0308316 0.0154567 1.2133 
-0.0290408 0.0194287 1.2133 
-0.0329881 0.00751209 1.21727 
-0.0328333 0.0076921 1.21727 
-0.0328333 0.0114844 1.21339 
-0.0300689 0.0114844 1.21727 
-0.0328333 0.00411606 1.22125 
-0.0328333 0.00751209 1.21746 
-0.0295682 0.00751209 1.22125 
-0.028861 0.00857711 1.22125 
-0.028861 0.0114844 1.21888 
-0.0273807 0.0114844 1.22125 
-0.028861 0.0138652 1.21727 
-0.028861 0.0154567 1.21627 
-0.028861 0.0194287 1.2136 
-0.0281627 0.0154567 1.21727 
-0.0265076 0.0194287 1.21727 
-0.025655 0.0154567 1.22125 
-0.0248888 0.0172312 1.22125 
-0.0248888 0.0194287 1.2197 
-0.0238931 0.0194287 1.22125 
-0.028861 0.0198705 1.2133 
-0.028861 0.0273733 1.20839 
-0.0259547 0.0273733 1.2133 
-0.0224156 0.0353177 1.2133 
-0.0209167 0.0255017 1.22125 
-0.0209167 0.0273733 1.22011 
-0.0209167 0.0353177 1.21518 
-0.0200872 0.0273733 1.22125 
-0.0165927 0.0353177 1.22125 
-0.028861 0.00459194 1.22522 
-0.028861 0.00751209 1.22225 
-0.0272093 0.00751209 1.22522 
-0.0256026 0.0114844 1.22522 
-0.0253298 0.00751209 1.22919 
-0.0248888 0.00908637 1.22919 
-0.0248888 0.0114844 1.2272 
-0.0240951 0.0114844 1.22919 
-0.0248888 0.0133049 1.22522 
-0.0248888 0.0154567 1.22283 
-0.0238876 0.0154567 1.22522 
-0.0215631 0.0194287 1.22522 
-0.0220659 0.0154567 1.22919 
-0.0209167 0.0172496 1.22919 
-0.0209167 0.0194287 1.22643 
-0.0248888 0.00751209 1.23016 
-0.0234442 0.00751209 1.23316 
-0.0221908 0.0114844 1.23316 
-0.0213604 0.00751209 1.23713 
-0.0209167 0.00946832 1.23713 
-0.0209167 0.0114844 1.23562 
-0.0193641 0.0194287 1.22919 
-0.0200479 0.0114844 1.23713 
-0.0131814 0.0194287 1.23713 
-0.0147681 0.0273733 1.22919 
-0.0129721 0.0329969 1.22919 
-0.0129721 0.0353177 1.22782 
-0.0123277 0.0353177 1.22919 
-0.0129721 0.0197151 1.23713 
-0.0129721 0.0273733 1.23205 
-0.0101442 0.0273733 1.23713 
-0.00914216 0.0353177 1.23713 
-0.028861 -0.0202935 1.23921 
-0.0268514 -0.0242655 1.24111 
-0.0277691 -0.0202935 1.24111 
-0.0259063 -0.0242655 1.24508 
-0.0258749 -0.0202935 1.24508 
-0.028861 -0.0163212 1.24074 
-0.028861 -0.0123489 1.24016 
-0.0286036 -0.0163212 1.24111 
-0.028204 -0.0123489 1.24111 
-0.0260162 -0.0163212 1.24508 
-0.0255527 -0.0123489 1.24508 
-0.0250742 -0.0242655 1.24905 
-0.0248888 -0.0228791 1.24905 
-0.0248888 -0.0202935 1.24831 
-0.0246463 -0.0202935 1.24905 
-0.0248888 -0.0242655 1.24965 
-0.0232651 -0.0242655 1.25302 
-0.0225332 -0.0202935 1.25302 
-0.0248888 -0.0163212 1.24755 
-0.0242608 -0.0163212 1.24905 
-0.0248888 -0.0123489 1.24627 
-0.0234423 -0.0123489 1.24905 
-0.0221851 -0.0163212 1.25302 
-0.0213985 -0.0123489 1.25302 
-0.028861 -0.00837684 1.23774 
-0.0265198 -0.00837684 1.24111 
-0.0248888 -0.00565314 1.24111 
-0.0248888 -0.00440454 1.23983 
-0.024091 -0.00440454 1.24111 
-0.0248888 -0.0101545 1.24508 
-0.0248888 -0.00837684 1.24371 
-0.0241077 -0.00837684 1.24508 
-0.0219307 -0.00440454 1.24508 
-0.0217354 -0.000432253 1.24111 
-0.0209167 0.00146651 1.24111 
-0.0209167 0.00354004 1.23963 
-0.0209167 -0.00237679 1.24508 
-0.0209167 -0.000432253 1.2429 
-0.0219562 -0.00837684 1.24905 
-0.0209167 -0.00599861 1.24905 
-0.0209167 -0.00440454 1.24743 
-0.0209167 -0.0108273 1.25302 
-0.0209167 -0.00837684 1.25113 
-0.0202324 0.00354004 1.24111 
-0.0201237 -0.000432253 1.24508 
-0.0188568 0.00354004 1.24508 
-0.0202842 -0.00440454 1.24905 
-0.0200026 -0.00837684 1.25302 
-0.0187359 -0.00440454 1.25302 
-0.0165854 0.00354004 1.25302 
-0.0209167 -0.0267572 1.257 
-0.0209167 -0.0242655 1.25574 
-0.0209167 -0.0202935 1.25487 
-0.0209167 -0.0163212 1.25486 
-0.0209167 -0.0123489 1.25394 
-0.0195415 -0.0242655 1.257 
-0.0187361 -0.0202935 1.257 
-0.0169444 -0.0257592 1.26097 
-0.0169444 -0.0242655 1.25988 
-0.016284 -0.0242655 1.26097 
-0.0169444 -0.0202935 1.25909 
-0.0157921 -0.0202935 1.26097 
-0.0192256 -0.0163212 1.257 
-0.0191755 -0.0123489 1.257 
-0.0169444 -0.0163212 1.26013 
-0.0164344 -0.0163212 1.26097 
-0.0169444 -0.0123489 1.2607 
-0.0167873 -0.0123489 1.26097 
-0.0149391 -0.0242655 1.26494 
-0.0141404 -0.0202935 1.26494 
-0.0146298 -0.0242655 1.26891 
-0.0133278 -0.0202935 1.26891 
-0.0141857 -0.0163212 1.26494 
-0.0141866 -0.0123489 1.26494 
-0.0129721 -0.0188007 1.26891 
-0.0129721 -0.0163212 1.26755 
-0.0129721 -0.0123489 1.26673 
-0.0116477 -0.0123489 1.26891 
-0.0181005 -0.00837684 1.257 
-0.0170813 -0.00440454 1.257 
-0.0169444 -0.00837684 1.2594 
-0.0161262 -0.00837684 1.26097 
-0.0169444 -0.00440454 1.2573 
-0.0150397 -0.00440454 1.26097 
-0.0130243 0.00354004 1.26097 
-0.0135086 -0.00837684 1.26494 
-0.0129721 -0.00625396 1.26494 
-0.0129721 -0.00440454 1.2642 
-0.0129721 -0.00837684 1.26569 
-0.00977445 -0.00440454 1.26891 
-0.0129721 0.00354004 1.26106 
-0.00834322 0.00354004 1.26891 
-0.0209167 0.00751209 1.238 
-0.0192969 0.00751209 1.24111 
-0.0174134 0.0114844 1.24111 
-0.0175962 0.00751209 1.24508 
-0.0169444 0.00888562 1.24508 
-0.0169444 0.0114844 1.24181 
-0.0150142 0.0114844 1.24508 
-0.0129721 0.0136247 1.24508 
-0.0129721 0.0194287 1.23738 
-0.00891352 0.0194287 1.24508 
-0.0129721 0.0104654 1.25302 
-0.0129721 0.0114844 1.25021 
-0.0121992 0.0114844 1.25302 
-0.00753713 0.0194287 1.25302 
-0.00707936 0.0273733 1.24508 
-0.00682378 0.0353177 1.24508 
-0.00595355 0.0273733 1.25302 
-0.0059557 0.0353177 1.25302 
-0.0129721 0.00377131 1.26097 
-0.00996304 0.0114844 1.26097 
-0.00685501 0.0194287 1.26097 
-0.00727177 0.0114844 1.26891 
-0.00614285 0.0194287 1.26891 
-0.00587273 0.0273733 1.26097 
-0.0062325 0.0353177 1.26097 
-0.00603795 0.0273733 1.26891 
-0.00700235 0.0353177 1.26891 
-0.0209167 0.0384319 1.2133 
-0.0209167 0.0432622 1.20994 
-0.0184066 0.0432622 1.2133 
-0.0143452 0.0512066 1.2133 
-0.0135791 0.0432622 1.22125 
-0.0129721 0.0453587 1.22125 
-0.0129721 0.0512066 1.21691 
-0.0115013 0.0512066 1.22125 
-0.0129721 0.0544353 1.2133 
-0.0113535 0.0591509 1.2133 
-0.00976157 0.0670955 1.2133 
-0.0100944 0.0591509 1.22125 
-0.00959229 0.0670955 1.22125 
-0.0129721 0.0432622 1.22259 
-0.0104787 0.0432622 1.22919 
-0.00941801 0.0512066 1.22919 
-0.00850415 0.0432622 1.23713 
-0.00846934 0.0512066 1.23713 
-0.0102389 0.0670955 1.23713 
-0.0526943 0.0988731 1.20837 
-0.0368054 0.0988731 1.20952 
-0.0469787 0.0988731 1.23713 
-0.0368054 0.0959935 1.23713 
-0.0368054 0.0988731 1.22628 
-0.0136783 0.0829844 1.22125 
-0.0335269 0.0988731 1.22125 
-0.0209167 0.0918052 1.22125 
-0.0182979 0.0829844 1.23713 
-0.0209167 0.0860021 1.23713 
-0.0088551 0.0512066 1.25302 
-0.0141933 0.0670955 1.25302 
-0.0121541 0.0512066 1.26891 
-0.0225263 0.0670955 1.26891 
-0.0209167 0.0652983 1.26891 
-0.0209167 0.0670955 1.26642 
-0.0368054 0.0772355 1.26891 
-0.0129721 -0.0216775 1.27686 
-0.0129721 -0.0202935 1.27215 
-0.0123222 -0.0202935 1.27686 
-0.00847721 -0.0123489 1.27686 
-0.0141077 -0.0242655 1.27686 
-0.0130789 -0.0242655 1.28083 
-0.0129721 -0.0240247 1.28083 
-0.0129721 -0.0242655 1.28113 
-0.0113535 -0.0202935 1.28083 
-0.0114763 -0.0242655 1.2848 
-0.00992775 -0.0202935 1.2848 
-0.00672865 -0.0123489 1.2848 
-0.00616598 -0.00440454 1.27686 
-0.00525165 0.00354004 1.27686 
-0.00502777 -0.00518632 1.2848 
-0.00502777 -0.00440454 1.28361 
-0.00502777 0.00354004 1.27798 
-0.00940108 -0.0242655 1.28877 
-0.00900006 -0.0229816 1.28877 
-0.00900006 -0.0202935 1.28695 
-0.00814271 -0.0202935 1.28877 
-0.00900006 -0.0242655 1.28947 
-0.00690603 -0.0242655 1.29275 
-0.00596523 -0.0202935 1.29275 
-0.00502777 -0.0157871 1.29275 
-0.00502777 -0.0123489 1.29127 
-0.00502777 -0.0242655 1.29519 
-0.00502777 -0.0202935 1.29426 
-0.00531673 0.0114844 1.27686 
-0.00567341 0.0194287 1.27686 
-0.00502777 0.0114844 1.279 
-0.00582433 0.0194287 1.2848 
-0.00502777 0.0148513 1.2848 
-0.0106163 0.0353177 1.2848 
-0.00780463 0.0194287 1.30069 
-0.00502777 0.0119894 1.30069 
-0.0184758 0.0353177 1.30069 
-0.00502777 0.00354004 1.32564 
-0.0368054 0.0353177 1.31787 
-0.00489068 -0.00440454 1.2848 
-0.00406194 0.00354004 1.2848 
-0.00453711 -0.0123489 1.29275 
-0.00370574 -0.0242655 1.29672 
-0.00335026 -0.0202935 1.29672 
-0.00105548 -0.0242655 1.3 
-0.000611067 -0.0242655 1.30069 
-0.00105548 -0.0202935 1.30011 
-0.000706434 -0.0202935 1.30069 
-0.0013411 -0.0123489 1.30069 
-0.00368428 -0.00440454 1.29275 
-0.00349998 0.00354004 1.29275 
-0.00196028 -0.00440454 1.30069 
-0.00303936 0.00354004 1.30069 
0.0027504 -0.0202935 1.30863 
0.00291681 -0.022119 1.30863 
0.00145602 -0.0123489 1.30863 
0.00291681 -0.0202935 1.30929 
0.00498152 -0.0202935 1.31658 
0.00291681 -0.0123489 1.31594 
0.00302148 -0.0123489 1.31658 
-0.000412941 -0.00440454 1.30863 
-0.00284886 0.00354004 1.30863 
0.000189066 -0.00440454 1.31658 
0.00291681 -0.012007 1.31658 
-0.00335407 0.00354004 1.31658 
0.00646734 -0.0202935 1.32452 
0.00354528 -0.0123489 1.32452 
0.00291681 -0.0123489 1.33034 
-0.0368054 0.0499477 1.30069 
-0.0368054 0.0670955 1.28287 
-0.0526943 0.101701 1.22125 
-0.0368054 0.0998619 1.22125 
-0.0526943 0.0998738 1.23713 
-0.0631216 0.00354004 1.34836 
-0.0607605 -0.0123489 1.36425 
-0.0526943 -0.00677943 1.36425 
-0.0526943 0.00354004 1.35446 
-0.0368054 -0.0044539 1.36425 
-0.0368054 0.00354004 1.3553 
-0.00502777 -0.0189781 1.36425 
-0.0368054 -0.0185742 1.38013 
-0.0209167 -0.0194845 1.38013 
-0.0368054 -0.0123489 1.37324 
-0.0209167 -0.0123489 1.37007 
-0.0130203 -0.0123489 1.36425 
-0.00502777 -0.0273943 1.38013 
-0.0209167 -0.00834441 1.36425 
0.00474 -0.0202935 1.34041 
0.000464916 -0.0123489 1.34041 
0.00291681 -0.0169153 1.34041 
0.00243974 -0.0202935 1.34836 
0.00291681 -0.0210478 1.34836 
0.00291681 -0.0202935 1.34697 
-0.00262094 -0.0123489 1.34836 
-0.00502777 -0.00911045 1.34836 
-0.00502777 -0.0123489 1.35325 
3 3 4 223
3 5 6 224
3 225 224 6
3 6 7 225
3 225 7 8
3 225 8 226
3 226 8 9
3 226 9 227
3 10 2 11
3 228 227 9
3 9 12 228
3 228 12 10
3 13 228 10
3 10 11 13
3 229 231 230
3 232 230 231
3 231 233 232
3 232 233 15
3 232 15 14
3 16 17 235
3 16 235 234
3 236 235 17
3 236 17 5
3 5 224 236
3 236 224 225
3 236 225 237
3 238 240 239
3 241 239 240
3 240 242 241
3 234 235 236
3 234 236 240
3 234 240 238
3 236 237 242
3 242 240 236
3 243 245 264
3 243 264 244
3 246 223 4
3 246 4 16
3 16 234 246
3 246 234 238
3 243 246 238
3 238 239 243
3 239 241 245
3 239 245 243
3 247 249 248
3 250 248 249
3 249 251 250
3 250 251 253
3 250 253 252
3 18 252 253
3 253 19 18
3 254 256 255
3 255 256 258
3 255 258 257
3 254 237 225
3 225 226 256
3 225 256 254
3 226 227 258
3 258 256 226
3 241 242 254
3 241 254 255
3 247 241 255
3 255 249 247
3 255 257 251
3 251 249 255
3 254 242 237
3 257 258 260
3 257 260 259
3 20 259 260
3 260 21 20
3 227 228 260
3 260 258 227
3 228 13 21
3 21 260 228
3 259 253 251
3 259 251 257
3 20 19 253
3 20 253 259
3 261 263 262
3 265 264 245
3 245 247 265
3 247 248 265
3 265 248 250
3 261 265 250
3 250 263 261
3 266 268 267
3 267 268 261
3 229 267 261
3 229 261 262
3 262 231 229
3 266 244 264
3 264 265 268
3 264 268 266
3 261 268 265
3 262 263 270
3 262 270 269
3 269 270 23
3 269 23 22
3 250 252 270
3 270 263 250
3 252 18 23
3 23 270 252
3 262 269 233
3 233 231 262
3 269 22 15
3 15 233 269
3 247 245 241
3 271 25 26
3 272 28 27
3 273 275 274
3 276 30 29
3 277 279 278
3 276 278 279
3 30 279 271
3 271 26 30
3 279 30 276
3 280 282 281
3 281 282 276
3 281 276 29
3 272 281 29
3 29 28 272
3 280 274 275
3 280 275 277
3 277 278 282
3 277 282 280
3 276 282 278
3 24 283 272
3 272 27 24
3 284 273 274
3 284 274 285
3 285 274 280
3 285 280 281
3 283 285 281
3 281 272 283
3 317 31 3
3 3 223 317
3 31 317 286
3 32 31 286
3 32 286 287
3 288 290 289
3 292 291 288
3 288 289 292
3 293 295 294
3 296 294 295
3 295 229 296
3 229 230 296
3 297 299 298
3 300 289 290
3 300 290 293
3 293 294 300
3 297 300 294
3 294 296 299
3 294 299 297
3 301 303 302
3 34 302 303
3 303 35 34
3 296 230 232
3 301 296 232
3 232 303 301
3 232 14 35
3 35 303 232
3 304 298 299
3 299 301 304
3 301 302 304
3 304 302 34
3 304 34 33
3 301 299 296
3 305 307 308
3 305 308 306
3 309 308 307
3 307 310 309
3 37 309 310
3 310 36 37
3 311 313 312
3 312 313 38
3 271 312 38
3 38 25 271
3 306 308 309
3 311 306 309
3 309 313 311
3 309 37 38
3 38 313 309
3 292 289 300
3 305 292 300
3 300 297 305
3 297 298 307
3 297 307 305
3 298 304 310
3 310 307 298
3 304 33 36
3 36 310 304
3 314 316 315
3 320 315 316
3 320 316 243
3 243 244 321
3 243 321 320
3 288 315 320
3 320 290 288
3 316 317 223
3 223 246 316
3 317 316 314
3 243 316 246
3 319 318 314
3 314 315 319
3 291 319 315
3 315 288 291
3 286 317 314
3 286 314 318
3 267 320 321
3 321 266 267
3 293 320 267
3 267 295 293
3 229 295 267
3 266 321 244
3 293 290 320
3 327 322 291
3 291 292 327
3 322 327 328
3 322 328 323
3 326 324 305
3 305 306 326
3 324 326 325
3 273 324 325
3 325 275 273
3 277 325 326
3 326 311 312
3 326 312 279
3 326 279 277
3 271 279 312
3 311 326 306
3 277 275 325
3 324 327 292
3 292 305 324
3 284 323 328
3 328 324 273
3 328 273 284
3 324 328 327
3 287 286 318
3 287 318 319
3 322 287 319
3 319 291 322
3 329 40 39
3 41 330 329
3 329 39 41
3 331 333 332
3 334 336 335
3 40 335 336
3 336 283 24
3 336 24 40
3 335 40 329
3 336 337 284
3 284 285 336
3 337 336 334
3 283 336 285
3 338 334 335
3 338 335 339
3 330 339 335
3 335 329 330
3 338 332 333
3 333 337 334
3 333 334 338
3 340 330 41
3 340 41 43
3 43 42 340
3 332 341 331
3 42 342 341
3 341 332 338
3 340 341 338
3 338 339 340
3 339 330 340
3 341 340 42
3 342 42 44
3 345 45 32
3 32 287 345
3 45 345 343
3 333 344 322
3 322 323 333
3 344 333 331
3 323 284 337
3 337 333 323
3 344 345 287
3 287 322 344
3 346 344 331
3 346 331 341
3 346 341 347
3 347 341 342
3 346 343 345
3 345 344 346
3 348 47 46
3 47 349 342
3 342 44 47
3 349 47 348
3 48 348 46
3 48 46 1
3 49 350 50
3 48 50 350
3 350 349 348
3 350 348 48
3 343 51 45
3 351 346 347
3 351 347 352
3 349 352 347
3 347 342 349
3 351 52 51
3 351 51 343
3 343 346 351
3 350 53 351
3 351 352 350
3 53 350 49
3 349 350 352
3 0 52 351
3 0 351 53
3 353 55 54
3 354 353 54
3 354 54 56
3 355 354 56
3 355 56 57
3 57 58 355
3 55 356 48
3 48 1 55
3 356 55 353
3 357 49 50
3 357 50 358
3 358 50 48
3 358 48 356
3 354 359 356
3 356 353 354
3 358 360 357
3 359 361 360
3 359 360 358
3 358 356 359
3 362 53 49
3 362 49 357
3 363 59 0
3 362 363 0
3 0 53 362
3 60 59 363
3 357 360 364
3 357 364 362
3 361 365 364
3 364 360 361
3 362 364 363
3 61 60 363
3 61 363 364
3 61 364 365
3 359 354 355
3 62 359 355
3 355 58 62
3 359 62 361
3 365 361 62
3 365 62 63
3 365 63 61
3 366 368 367
3 369 367 368
3 368 370 369
3 369 370 372
3 369 372 371
3 371 372 374
3 371 374 373
3 373 374 376
3 373 376 375
3 375 376 377
3 428 378 380
3 426 428 380
3 380 379 426
3 430 379 380
3 452 430 380
3 380 382 452
3 430 452 454
3 430 454 381
3 378 383 384
3 384 380 378
3 384 385 382
3 382 380 384
3 386 387 384
3 386 384 383
3 388 385 384
3 388 384 387
3 389 391 427
3 406 389 427
3 406 427 429
3 429 390 408
3 429 408 406
3 392 394 393
3 395 397 396
3 398 396 397
3 397 399 398
3 400 402 401
3 403 393 394
3 394 395 403
3 395 396 403
3 403 396 398
3 400 403 398
3 398 402 400
3 404 405 409
3 404 409 407
3 392 404 407
3 407 394 392
3 408 407 409
3 409 406 408
3 395 407 408
3 408 397 395
3 408 390 399
3 399 397 408
3 389 406 409
3 409 405 389
3 395 394 407
3 410 412 411
3 413 415 414
3 414 415 410
3 416 414 410
3 410 411 416
3 417 411 412
3 412 418 417
3 419 417 418
3 418 420 419
3 416 411 417
3 416 417 421
3 422 421 417
3 417 419 422
3 423 425 424
3 410 424 425
3 425 426 410
3 410 426 379
3 379 412 410
3 425 427 391
3 391 378 428
3 391 428 425
3 427 425 423
3 426 425 428
3 413 390 429
3 413 429 423
3 423 424 413
3 424 415 413
3 410 415 424
3 423 429 427
3 430 418 412
3 430 412 379
3 381 420 418
3 381 418 430
3 431 433 432
3 434 432 433
3 433 435 434
3 398 399 413
3 398 413 414
3 431 398 414
3 414 433 431
3 414 416 435
3 435 433 414
3 436 401 402
3 402 431 436
3 431 432 436
3 436 432 434
3 436 434 437
3 431 402 398
3 438 434 435
3 435 439 438
3 438 439 441
3 438 441 440
3 416 421 439
3 439 435 416
3 421 422 441
3 441 439 421
3 437 434 438
3 437 438 442
3 366 442 438
3 366 438 440
3 440 368 366
3 413 399 390
3 443 444 391
3 443 391 389
3 445 446 444
3 445 444 443
3 447 448 405
3 447 405 404
3 443 389 405
3 405 448 443
3 449 450 448
3 449 448 447
3 443 448 450
3 443 450 445
3 383 378 391
3 391 444 383
3 383 444 446
3 383 446 386
3 452 382 451
3 453 381 454
3 454 455 453
3 453 455 456
3 451 457 455
3 451 455 454
3 451 454 452
3 459 456 455
3 455 457 459
3 456 459 458
3 460 458 459
3 459 461 460
3 460 461 462
3 385 463 466
3 466 465 457
3 465 459 457
3 466 457 451
3 385 466 451
3 451 382 385
3 465 466 464
3 464 466 463
3 467 464 463
3 463 468 467
3 467 468 469
3 464 470 461
3 465 464 461
3 461 459 465
3 462 461 470
3 471 462 470
3 470 472 471
3 467 470 464
3 467 469 473
3 467 473 472
3 472 470 467
3 388 474 463
3 463 385 388
3 475 473 469
3 474 475 469
3 469 468 474
3 468 463 474
3 471 472 476
3 476 472 473
3 476 473 477
3 478 477 473
3 473 475 478
3 419 420 480
3 419 480 479
3 479 480 481
3 482 422 419
3 419 479 482
3 482 479 481
3 483 482 481
3 481 484 483
3 483 484 486
3 483 486 485
3 485 486 487
3 453 480 420
3 453 420 381
3 481 480 453
3 481 453 456
3 488 481 456
3 456 489 488
3 458 489 456
3 488 484 481
3 488 489 491
3 488 491 490
3 490 491 492
3 458 460 491
3 491 489 458
3 494 492 491
3 491 460 462
3 491 462 494
3 492 494 493
3 488 490 486
3 486 484 488
3 496 487 486
3 486 490 492
3 486 492 496
3 487 496 495
3 493 496 492
3 440 441 498
3 440 498 497
3 497 498 500
3 497 500 499
3 482 498 441
3 482 441 422
3 483 500 498
3 483 498 482
3 440 497 370
3 370 368 440
3 497 499 372
3 372 370 497
3 499 500 502
3 499 502 501
3 501 502 504
3 501 504 503
3 485 502 500
3 485 500 483
3 487 505 504
3 485 487 504
3 504 502 485
3 499 501 374
3 374 372 499
3 501 503 376
3 376 374 501
3 495 505 487
3 493 494 506
3 507 495 496
3 496 508 507
3 507 508 509
3 493 506 510
3 510 508 496
3 510 496 493
3 509 508 510
3 509 510 511
3 503 504 512
3 512 504 505
3 512 505 514
3 512 514 513
3 513 514 515
3 377 376 503
3 377 503 512
3 377 512 517
3 377 517 516
3 518 516 517
3 517 519 518
3 513 517 512
3 515 520 519
3 513 515 519
3 519 517 513
3 521 518 519
3 519 522 521
3 521 522 523
3 524 522 519
3 524 519 520
3 523 522 524
3 523 524 525
3 495 507 514
3 514 505 495
3 527 515 514
3 527 514 507
3 507 509 527
3 515 527 526
3 511 528 527
3 511 527 509
3 526 520 515
3 526 527 529
3 530 529 527
3 530 527 528
3 528 531 530
3 530 531 532
3 529 533 524
3 526 529 524
3 524 520 526
3 525 524 533
3 525 533 534
3 530 533 529
3 149 534 533
3 533 530 149
3 530 532 150
3 530 150 149
3 471 494 462
3 535 506 494
3 535 494 471
3 535 471 476
3 476 536 535
3 535 536 537
3 477 538 536
3 477 536 476
3 539 537 536
3 536 538 539
3 535 510 506
3 540 511 510
3 540 510 535
3 535 537 541
3 535 541 540
3 539 542 541
3 539 541 537
3 540 541 543
3 544 543 541
3 541 542 544
3 478 546 542
3 542 539 478
3 539 538 478
3 538 477 478
3 546 478 545
3 544 542 546
3 540 528 511
3 540 543 547
3 547 531 540
3 531 528 540
3 548 532 531
3 531 547 548
3 550 547 543
3 550 543 544
3 550 544 549
3 548 547 550
3 548 151 150
3 150 532 548
3 151 548 551
3 549 552 550
3 553 551 548
3 548 550 553
3 550 552 553
3 545 554 546
3 1069 553 552
3 1069 552 549
3 1070 1069 549
3 549 544 546
3 549 546 554
3 549 554 1070
3 554 555 1070
3 556 387 386
3 556 557 388
3 388 387 556
3 558 446 445
3 559 450 449
3 560 561 558
3 560 558 445
3 560 445 450
3 560 450 559
3 562 561 560
3 563 564 556
3 446 563 556
3 556 386 446
3 563 446 558
3 556 564 565
3 556 565 557
3 566 564 563
3 567 565 564
3 567 564 566
3 558 561 563
3 568 566 563
3 568 563 561
3 568 561 562
3 568 569 567
3 567 566 568
3 570 474 388
3 570 388 557
3 571 475 474
3 571 474 570
3 478 475 571
3 570 557 565
3 565 572 570
3 571 570 572
3 572 573 571
3 567 574 572
3 572 565 567
3 574 575 573
3 573 572 574
3 569 576 574
3 574 567 569
3 577 575 574
3 577 574 576
3 545 478 571
3 545 571 573
3 545 573 578
3 578 573 575
3 579 580 554
3 554 545 578
3 554 578 579
3 555 554 580
3 577 579 578
3 578 575 577
3 581 583 582
3 584 582 583
3 583 585 584
3 586 588 587
3 589 581 582
3 589 582 590
3 590 582 584
3 586 590 584
3 584 588 586
3 591 593 592
3 594 596 595
3 597 599 598
3 600 598 599
3 599 586 587
3 599 587 600
3 599 601 589
3 589 590 599
3 601 599 597
3 586 599 590
3 603 602 597
3 597 598 603
3 593 603 598
3 598 600 593
3 603 593 591
3 602 595 596
3 596 601 597
3 596 597 602
3 994 604 591
3 591 592 994
3 604 994 995
3 604 995 605
3 606 594 595
3 606 595 607
3 607 595 602
3 604 607 602
3 602 603 604
3 603 591 604
3 608 610 609
3 611 613 612
3 626 612 613
3 613 608 626
3 608 609 626
3 612 626 614
3 615 617 616
3 618 609 610
3 610 619 618
3 618 619 615
3 620 618 615
3 615 616 620
3 621 616 617
3 617 622 621
3 621 622 366
3 623 621 366
3 366 367 623
3 620 616 621
3 620 621 624
3 624 621 623
3 624 623 625
3 626 609 618
3 626 618 627
3 627 618 620
3 627 620 628
3 629 631 630
3 632 630 631
3 631 633 632
3 629 614 626
3 626 627 631
3 626 631 629
3 627 628 633
3 633 631 627
3 634 636 635
3 628 620 624
3 628 624 637
3 634 637 624
3 634 624 625
3 625 636 634
3 638 632 633
3 633 639 638
3 638 639 634
3 640 638 634
3 634 635 640
3 628 637 639
3 639 633 628
3 634 639 637
3 641 643 642
3 644 646 645
3 647 649 648
3 642 643 651
3 642 651 650
3 647 650 651
3 651 644 649
3 644 645 649
3 651 649 647
3 645 646 653
3 645 653 652
3 654 652 653
3 653 655 654
3 648 649 657
3 648 657 656
3 658 656 657
3 657 659 658
3 652 657 649
3 652 649 645
3 654 659 657
3 654 657 652
3 660 662 661
3 584 585 611
3 584 611 612
3 584 612 663
3 691 663 612
3 612 614 693
3 612 693 691
3 660 663 691
3 691 662 660
3 669 587 588
3 588 665 669
3 587 669 673
3 587 673 664
3 666 668 667
3 670 669 665
3 665 671 670
3 670 671 660
3 666 670 660
3 660 661 666
3 661 668 666
3 672 664 673
3 673 674 672
3 672 674 666
3 641 672 666
3 666 667 643
3 666 643 641
3 669 670 674
3 674 673 669
3 666 674 670
3 584 663 665
3 665 588 584
3 663 660 671
3 671 665 663
3 675 677 676
3 678 680 679
3 681 661 662
3 662 682 681
3 681 682 675
3 678 681 675
3 675 676 680
3 675 680 678
3 683 676 677
3 677 684 683
3 685 683 684
3 684 686 685
3 679 680 688
3 679 688 687
3 687 688 690
3 687 690 689
3 676 683 688
3 688 680 676
3 685 690 688
3 685 688 683
3 691 693 629
3 691 629 630
3 691 630 692
3 692 630 632
3 675 692 632
3 632 677 675
3 629 693 614
3 691 692 682
3 682 662 691
3 675 682 692
3 632 638 684
3 684 677 632
3 638 640 686
3 686 684 638
3 667 668 695
3 667 695 694
3 644 694 695
3 644 695 678
3 678 679 646
3 678 646 644
3 661 681 695
3 695 668 661
3 678 695 681
3 694 651 643
3 694 643 667
3 644 651 694
3 687 653 646
3 687 646 679
3 689 655 653
3 689 653 687
3 623 367 369
3 623 369 696
3 696 369 371
3 696 371 697
3 698 700 699
3 625 623 696
3 625 696 701
3 698 701 696
3 696 697 700
3 696 700 698
3 697 371 373
3 697 373 702
3 703 702 373
3 373 375 703
3 704 699 700
3 700 705 704
3 704 705 707
3 704 707 706
3 697 702 705
3 705 700 697
3 702 703 707
3 707 705 702
3 708 710 709
3 711 709 710
3 710 712 711
3 713 715 714
3 716 714 715
3 715 717 716
3 718 720 719
3 721 719 720
3 720 722 721
3 711 712 713
3 718 711 713
3 718 713 714
3 714 720 718
3 714 716 722
3 722 720 714
3 723 635 636
3 636 724 723
3 723 724 698
3 723 698 699
3 723 699 725
3 625 701 724
3 724 636 625
3 698 724 701
3 708 640 635
3 635 723 708
3 723 710 708
3 723 725 712
3 712 710 723
3 713 725 699
3 699 704 713
3 704 715 713
3 704 706 717
3 717 715 704
3 713 712 725
3 726 728 727
3 727 728 153
3 727 153 152
3 703 375 377
3 729 703 377
3 377 730 729
3 729 730 732
3 729 732 731
3 706 707 734
3 706 734 733
3 733 734 736
3 733 736 735
3 703 729 734
3 734 707 703
3 729 731 736
3 736 734 729
3 731 732 738
3 731 738 737
3 154 737 738
3 738 155 154
3 726 735 736
3 726 736 739
3 739 728 726
3 156 153 728
3 156 728 739
3 731 737 739
3 739 736 731
3 737 154 156
3 156 739 737
3 740 716 717
3 717 741 740
3 740 741 743
3 740 743 742
3 744 721 722
3 722 745 744
3 746 744 745
3 745 747 746
3 716 740 745
3 745 722 716
3 740 742 747
3 747 745 740
3 748 750 749
3 157 749 750
3 750 158 157
3 748 742 743
3 743 726 748
3 726 727 750
3 726 750 748
3 727 152 158
3 158 750 727
3 746 747 748
3 751 746 748
3 748 749 751
3 159 751 749
3 749 157 159
3 748 747 742
3 706 733 741
3 741 717 706
3 733 735 743
3 743 741 733
3 726 743 735
3 752 754 753
3 755 753 754
3 754 756 755
3 757 759 758
3 760 755 756
3 756 761 760
3 760 761 757
3 762 760 757
3 757 758 762
3 763 765 764
3 764 765 767
3 764 767 766
3 766 767 769
3 766 769 768
3 770 772 771
3 773 771 772
3 772 774 773
3 654 655 752
3 770 654 752
3 770 752 753
3 753 772 770
3 755 774 772
3 755 772 753
3 775 658 659
3 659 770 775
3 770 771 775
3 763 775 771
3 771 773 763
3 773 765 763
3 770 659 654
3 776 773 774
3 774 777 776
3 778 776 777
3 777 779 778
3 755 760 777
3 777 774 755
3 760 762 779
3 779 777 760
3 773 776 767
3 767 765 773
3 776 778 769
3 769 767 776
3 780 758 759
3 759 781 780
3 782 780 781
3 781 783 782
3 784 786 785
3 787 785 786
3 786 788 787
3 784 762 758
3 758 780 786
3 758 786 784
3 780 782 788
3 788 786 780
3 782 783 790
3 782 790 789
3 160 789 790
3 790 161 160
3 791 787 788
3 788 792 791
3 791 792 163
3 791 163 162
3 789 792 788
3 789 788 782
3 160 163 792
3 160 792 789
3 793 795 794
3 796 794 795
3 795 797 796
3 798 800 799
3 801 799 800
3 800 802 801
3 798 768 769
3 798 769 793
3 793 794 800
3 793 800 798
3 796 802 800
3 796 800 794
3 803 796 797
3 797 804 803
3 803 804 165
3 803 165 164
3 805 801 802
3 802 806 805
3 805 806 167
3 805 167 166
3 803 806 802
3 803 802 796
3 164 167 806
3 164 806 803
3 778 779 784
3 778 784 785
3 793 778 785
3 785 795 793
3 785 787 797
3 797 795 785
3 784 779 762
3 793 769 778
3 787 791 804
3 804 797 787
3 162 165 804
3 162 804 791
3 807 809 808
3 810 808 809
3 809 811 810
3 685 686 708
3 807 685 708
3 807 708 709
3 709 809 807
3 709 711 811
3 811 809 709
3 689 690 807
3 752 689 807
3 752 807 808
3 808 754 752
3 810 756 754
3 810 754 808
3 807 690 685
3 812 810 811
3 811 718 812
3 718 719 812
3 757 812 719
3 719 721 757
3 721 759 757
3 718 811 711
3 810 812 761
3 761 756 810
3 757 761 812
3 708 686 640
3 752 655 689
3 721 744 781
3 781 759 721
3 744 746 783
3 783 781 744
3 746 751 790
3 790 783 746
3 751 159 161
3 161 790 751
3 813 815 814
3 816 818 817
3 819 821 820
3 822 814 815
3 815 823 822
3 822 823 816
3 822 816 817
3 819 822 817
3 817 821 819
3 824 826 825
3 827 829 828
3 830 828 829
3 830 829 824
3 824 825 830
3 831 833 832
3 834 832 833
3 833 835 834
3 842 825 826
3 826 813 841
3 813 814 841
3 826 841 842
3 825 842 836
3 837 839 838
3 838 839 819
3 840 838 819
3 819 820 840
3 837 841 814
3 814 822 839
3 814 839 837
3 819 839 822
3 836 842 837
3 836 837 838
3 831 836 838
3 838 833 831
3 838 840 835
3 835 833 838
3 837 842 841
3 843 845 844
3 945 844 845
3 845 831 832
3 845 832 947
3 832 834 947
3 845 947 945
3 844 945 846
3 843 830 825
3 825 836 845
3 825 845 843
3 831 845 836
3 847 849 848
3 850 848 849
3 849 851 850
3 852 850 851
3 851 853 852
3 854 856 855
3 857 855 856
3 856 858 857
3 859 857 858
3 858 860 859
3 861 863 862
3 817 818 865
3 817 865 864
3 864 865 847
3 861 864 847
3 847 848 863
3 847 863 861
3 866 820 821
3 821 867 866
3 866 867 861
3 854 866 861
3 861 862 854
3 862 856 854
3 817 864 867
3 867 821 817
3 861 867 864
3 862 863 869
3 862 869 868
3 870 868 869
3 869 871 870
3 850 869 863
3 850 863 848
3 852 871 869
3 852 869 850
3 862 868 858
3 858 856 862
3 870 860 858
3 870 858 868
3 872 874 873
3 875 873 874
3 874 876 875
3 852 853 872
3 877 852 872
3 872 873 877
3 877 873 875
3 877 875 878
3 875 876 880
3 875 880 879
3 879 880 169
3 879 169 168
3 881 171 170
3 878 875 879
3 878 879 882
3 881 882 879
3 881 879 168
3 168 171 881
3 883 859 860
3 860 884 883
3 885 883 884
3 884 886 885
3 887 173 172
3 888 885 886
3 886 889 888
3 888 889 887
3 174 888 887
3 887 172 174
3 890 870 871
3 871 891 890
3 892 890 891
3 891 893 892
3 852 877 891
3 891 871 852
3 877 878 893
3 893 891 877
3 890 884 860
3 890 860 870
3 890 892 886
3 886 884 890
3 892 893 895
3 892 895 894
3 894 895 881
3 887 894 881
3 887 881 170
3 170 173 887
3 878 882 895
3 895 893 878
3 881 895 882
3 892 894 889
3 889 886 892
3 887 889 894
3 896 898 897
3 899 897 898
3 898 900 899
3 901 903 902
3 904 906 905
3 907 909 908
3 908 909 901
3 904 908 901
3 901 902 904
3 902 906 904
3 910 902 903
3 903 896 910
3 896 897 910
3 910 897 899
3 910 899 911
3 912 905 906
3 906 913 912
3 914 912 913
3 913 915 914
3 902 910 913
3 913 906 902
3 910 911 915
3 915 913 910
3 899 900 917
3 899 917 916
3 916 917 919
3 916 919 918
3 920 918 919
3 919 921 920
3 175 920 921
3 921 176 175
3 922 911 899
3 899 916 922
3 923 922 916
3 916 918 923
3 924 914 915
3 915 925 924
3 924 925 927
3 924 927 926
3 922 925 915
3 922 915 911
3 923 927 925
3 923 925 922
3 928 923 918
3 918 920 928
3 928 920 175
3 928 175 177
3 926 927 930
3 926 930 929
3 929 930 179
3 929 179 178
3 928 930 927
3 928 927 923
3 177 179 930
3 177 930 928
3 931 933 932
3 932 933 854
3 932 854 855
3 932 855 934
3 935 937 936
3 938 936 937
3 937 939 938
3 932 834 835
3 835 931 932
3 935 834 932
3 932 937 935
3 932 934 939
3 939 937 932
3 940 942 941
3 943 941 942
3 942 944 943
3 940 934 855
3 855 857 942
3 855 942 940
3 857 859 944
3 944 942 857
3 938 939 940
3 938 940 941
3 896 938 941
3 941 898 896
3 941 943 900
3 900 898 941
3 940 939 934
3 931 840 820
3 820 866 933
3 820 933 931
3 854 933 866
3 931 835 840
3 946 945 947
3 947 935 946
3 935 936 946
3 901 946 936
3 901 936 938
3 938 903 901
3 935 947 834
3 907 846 945
3 945 946 909
3 945 909 907
3 901 909 946
3 896 903 938
3 943 944 949
3 943 949 948
3 950 948 949
3 949 951 950
3 883 949 944
3 883 944 859
3 883 885 951
3 951 949 883
3 948 917 900
3 948 900 943
3 950 919 917
3 950 917 948
3 952 950 951
3 951 953 952
3 180 952 953
3 953 181 180
3 885 888 953
3 953 951 885
3 888 174 181
3 181 953 888
3 952 921 919
3 952 919 950
3 952 180 176
3 176 921 952
3 954 956 955
3 978 955 956
3 956 641 980
3 641 642 980
3 956 980 978
3 955 978 957
3 958 960 987
3 958 987 989
3 958 989 959
3 955 592 593
3 593 954 955
3 592 955 961
3 958 961 955
3 955 957 960
3 955 960 958
3 962 964 963
3 965 967 966
3 966 967 962
3 966 962 963
3 966 963 968
3 969 963 964
3 964 970 969
3 969 970 972
3 969 972 971
3 973 975 974
3 976 974 975
3 975 977 976
3 973 968 963
3 973 963 969
3 969 975 973
3 969 971 977
3 977 975 969
3 979 978 980
3 980 981 979
3 962 979 981
3 981 647 962
3 647 648 962
3 648 964 962
3 650 981 980
3 650 980 642
3 647 981 650
3 965 957 978
3 978 979 967
3 978 967 965
3 962 967 979
3 648 656 970
3 970 964 648
3 656 658 972
3 972 970 656
3 982 984 983
3 985 983 984
3 984 986 985
3 966 987 960
3 960 965 966
3 982 987 966
3 966 984 982
3 966 968 986
3 986 984 966
3 988 959 989
3 989 982 988
3 982 983 988
3 988 983 985
3 813 988 985
3 985 815 813
3 982 989 987
3 985 986 973
3 990 985 973
3 973 974 990
3 816 990 974
3 974 976 818
3 974 818 816
3 973 986 968
3 985 990 823
3 823 815 985
3 816 823 990
3 965 960 957
3 954 600 587
3 587 664 956
3 587 956 954
3 672 641 956
3 956 664 672
3 954 593 600
3 991 993 992
3 959 992 993
3 993 958 959
3 992 959 826
3 992 826 824
3 991 994 592
3 592 961 993
3 592 993 991
3 958 993 961
3 829 605 995
3 995 991 992
3 995 992 829
3 605 829 827
3 824 829 992
3 991 995 994
3 988 813 826
3 826 959 988
3 996 998 997
3 971 972 1000
3 971 1000 999
3 996 999 1000
3 1000 763 996
3 763 764 998
3 763 998 996
3 976 977 1002
3 976 1002 1001
3 847 1001 1002
3 1002 996 847
3 996 997 849
3 996 849 847
3 971 999 1002
3 1002 977 971
3 996 1002 999
3 997 998 1004
3 997 1004 1003
3 1003 1004 1006
3 1003 1006 1005
3 766 1004 998
3 766 998 764
3 768 1006 1004
3 768 1004 766
3 997 1003 851
3 851 849 997
3 1003 1005 853
3 853 851 1003
3 658 775 1000
3 1000 972 658
3 763 1000 775
3 976 1001 865
3 865 818 976
3 847 865 1001
3 872 1005 1006
3 1006 798 872
3 798 799 874
3 798 874 872
3 801 876 874
3 801 874 799
3 798 1006 768
3 872 853 1005
3 805 880 876
3 805 876 801
3 805 166 169
3 169 880 805
3 1007 1009 1008
3 1010 1011 1009
3 1010 1009 1007
3 1012 1014 1013
3 1013 1014 1007
3 1013 1007 1008
3 1013 1008 1015
3 1016 1017 1014
3 1016 1014 1012
3 1007 1014 1017
3 1007 1017 1010
3 1018 1019 1011
3 1018 1011 1010
3 1018 1020 1021
3 1021 1019 1018
3 1016 1022 1023
3 1023 1017 1016
3 1010 1017 1023
3 1010 1023 1018
3 1022 1024 1025
3 1025 1023 1022
3 1020 1018 1023
3 1023 1025 1020
3 1026 1028 1030
3 1026 1030 1031
3 1026 1031 1027
3 1029 1012 1013
3 1029 1013 583
3 1029 583 581
3 1013 1015 585
3 585 583 1013
3 1030 1028 1016
3 1029 1030 1016
3 1016 1012 1029
3 589 1027 1031
3 1031 1029 589
3 1029 581 589
3 1029 1031 1030
3 1026 1032 1033
3 1033 1028 1026
3 1022 1016 1028
3 1022 1028 1033
3 1022 1033 1024
3 1034 1021 1020
3 1035 1025 1024
3 1035 1036 1037
3 1037 1034 1020
3 1035 1037 1020
3 1020 1025 1035
3 1038 1037 1036
3 1039 1033 1032
3 1036 1040 1041
3 1041 1038 1036
3 1040 1036 1035
3 1039 1040 1035
3 1035 1024 1033
3 1035 1033 1039
3 1042 1041 1040
3 1044 1043 1026
3 1026 1027 1044
3 1043 1044 596
3 1043 596 594
3 1044 1027 589
3 1044 589 601
3 601 596 1044
3 1045 1032 1026
3 1045 1026 1043
3 606 1046 1043
3 1043 594 606
3 1046 1047 1045
3 1045 1043 1046
3 1045 1048 1039
3 1039 1032 1045
3 1049 1040 1039
3 1049 1039 1048
3 1050 1042 1040
3 1050 1040 1049
3 1051 1048 1045
3 1051 1045 1047
3 1052 1049 1048
3 1052 1048 1051
3 1052 1053 1050
3 1050 1049 1052
3 1054 1056 1055
3 1057 1059 1058
3 1058 1059 392
3 1058 392 393
3 1054 1058 393
3 393 1056 1054
3 1060 1062 1061
3 1063 1061 1062
3 1062 1054 1063
3 1054 1055 1063
3 1008 1009 1057
3 1008 1057 1058
3 1060 1008 1058
3 1058 1062 1060
3 1054 1062 1058
3 1064 1055 1056
3 1056 1065 1064
3 1064 1065 400
3 1066 1064 400
3 400 401 1066
3 393 403 1065
3 1065 1056 393
3 400 1065 403
3 1063 1055 1064
3 1063 1064 1067
3 608 1067 1064
3 1064 1066 610
3 1064 610 608
3 404 392 1059
3 404 1059 1057
3 1057 1009 1011
3 1057 1011 404
3 1015 1008 1060
3 611 1015 1060
3 1060 1061 611
3 1061 1063 613
3 1061 613 611
3 1067 608 613
3 613 1063 1067
3 1066 401 436
3 1066 436 1068
3 615 1068 436
3 436 437 617
3 436 617 615
3 1066 1068 619
3 619 610 1066
3 615 619 1068
3 437 442 622
3 622 617 437
3 366 622 442
3 447 404 1011
3 1011 1019 447
3 447 1019 1021
3 447 1021 449
3 611 585 1015
3 516 730 377
3 516 518 732
3 732 730 516
3 518 521 738
3 738 732 518
3 738 523 182
3 182 155 738
3 523 738 521
3 525 183 182
3 525 182 523
3 534 149 183
3 183 525 534
3 551 553 184
3 184 151 551
3 1069 185 184
3 1069 184 553
3 555 1071 1070
3 186 185 1069
3 1072 186 1069
3 1069 1070 1072
3 1070 1071 1072
3 1072 187 186
3 1034 1073 1074
3 1074 559 449
3 1074 449 1021
3 1074 1021 1034
3 559 1074 560
3 1075 1074 1073
3 1076 562 560
3 1076 560 1074
3 1076 1074 1075
3 1034 1037 1073
3 1077 1075 1073
3 1077 1073 1037
3 1077 1037 1038
3 1077 1078 1076
3 1076 1075 1077
3 1076 1079 1080
3 1080 569 568
3 1080 568 1076
3 568 562 1076
3 1079 1076 1078
3 1081 1080 1079
3 1077 1038 1041
3 1077 1041 1082
3 1077 1082 1078
3 1078 1082 1079
3 1083 1082 1041
3 1083 1041 1042
3 1084 1081 1079
3 1083 1084 1079
3 1079 1082 1083
3 576 569 1080
3 576 1080 1085
3 576 1085 577
3 579 1086 580
3 1072 1090 188
3 188 187 1072
3 1087 1090 1072
3 1086 1072 1071
3 1071 555 580
3 1071 580 1086
3 1072 1086 1087
3 577 1089 1086
3 1086 579 577
3 1088 1089 577
3 577 1085 1088
3 1087 1086 1089
3 1090 189 188
3 1090 1087 190
3 190 189 1090
3 1088 1091 1089
3 1092 191 190
3 1092 190 1087
3 1092 1087 1089
3 1089 1091 1092
3 1081 1093 1094
3 1094 1085 1080
3 1094 1080 1081
3 1088 1085 1094
3 1093 1095 1091
3 1091 1088 1093
3 1088 1094 1093
3 1092 1091 1095
3 1092 192 191
3 1084 1096 1097
3 1097 1093 1081
3 1097 1081 1084
3 1098 1095 1093
3 1098 1093 1097
3 193 192 1092
3 1098 193 1092
3 1092 1095 1098
3 1099 1098 1097
3 1099 1097 1096
3 194 193 1098
3 194 1098 1099
3 1050 1100 1083
3 1083 1042 1050
3 1100 1101 1084
3 1084 1083 1100
3 1053 1102 1100
3 1100 1050 1053
3 1100 1103 1104
3 1104 1101 1100
3 1103 1100 1102
3 1105 1096 1084
3 1105 1084 1101
3 195 194 1099
3 1105 195 1099
3 1099 1096 1105
3 1106 1107 1105
3 1106 1105 1101
3 1101 1104 1106
3 196 195 1105
3 196 1105 1107
3 1108 1104 1103
3 1106 1104 1108
3 1109 604 605
3 1109 605 1110
3 607 1111 606
3 1109 1112 1111
3 1109 1111 607
3 607 604 1109
3 1113 1109 1110
3 1113 1110 1114
3 1115 1112 1109
3 1115 1109 1113
3 1113 1114 1116
3 1113 1116 1115
3 1117 1119 1161
3 1117 1161 1162
3 1117 1162 1118
3 1120 1122 1121
3 1123 1125 1124
3 1122 1124 1125
3 1125 1117 1122
3 1117 1118 1122
3 1124 1122 1120
3 1126 827 828
3 1128 1126 828
3 828 830 1130
3 828 1130 1128
3 1126 1128 1127
3 1129 1128 1130
3 1130 843 844
3 1130 844 1129
3 1117 1129 844
3 844 846 1119
3 844 1119 1117
3 843 1130 830
3 1123 1127 1128
3 1128 1129 1125
3 1128 1125 1123
3 1117 1125 1129
3 1131 1133 1136
3 1131 1136 1132
3 1135 1134 1120
3 1120 1121 1135
3 1137 1136 1133
3 1133 1123 1124
3 1133 1124 1137
3 1134 1137 1124
3 1124 1120 1134
3 1138 1140 1139
3 1135 1139 1140
3 1140 1134 1135
3 1139 1135 4
3 1139 4 3
3 1138 1132 1136
3 1136 1137 1140
3 1136 1140 1138
3 1134 1140 1137
3 1133 1141 1126
3 1126 1127 1133
3 1141 1133 1131
3 1123 1133 1127
3 1142 1144 1143
3 1145 1147 1146
3 1146 1147 1142
3 1148 1146 1142
3 1142 1143 1148
3 1149 1143 1144
3 1144 1150 1149
3 1151 1149 1150
3 1150 1152 1151
3 1153 1155 1154
3 1156 1154 1155
3 1155 1157 1156
3 1153 1148 1143
3 1143 1149 1153
3 1149 1155 1153
3 1149 1151 1157
3 1157 1155 1149
3 1158 1160 1159
3 1159 1160 904
3 1142 1159 904
3 1142 904 905
3 905 1144 1142
3 1161 1119 907
3 1161 907 908
3 1161 908 1160
3 1161 1160 1158
3 904 1160 908
3 1118 1162 1158
3 1118 1158 1159
3 1145 1118 1159
3 1159 1147 1145
3 1142 1147 1159
3 1158 1162 1161
3 905 912 1150
3 1150 1144 905
3 914 1152 1150
3 914 1150 912
3 1146 1121 1122
3 1122 1145 1146
3 1164 1121 1146
3 1146 1148 1166
3 1146 1166 1164
3 1121 1164 1163
3 1164 1166 1153
3 1165 1164 1153
3 1153 1154 1165
3 1165 1154 1156
3 1165 1156 1167
3 1153 1166 1148
3 5 1163 1164
3 1164 1165 5
3 1165 6 5
3 1165 1167 7
3 7 6 1165
3 1145 1122 1118
3 1151 1152 1169
3 1151 1169 1168
3 1168 1169 1171
3 1168 1171 1170
3 1156 1157 1172
3 1172 1157 1151
3 1172 1151 1168
3 1172 1168 1173
3 1174 1173 1168
3 1168 1170 1174
3 1175 1170 1171
3 1171 1176 1175
3 197 1175 1176
3 1176 198 197
3 1177 200 199
3 1174 1170 1175
3 1174 1175 1178
3 1177 1178 1175
3 1175 197 1177
3 197 200 1177
3 924 1169 1152
3 924 1152 914
3 926 1171 1169
3 926 1169 924
3 926 929 1176
3 1176 1171 926
3 929 178 198
3 198 1176 929
3 1179 1167 1156
3 1156 1172 1179
3 1172 1180 1179
3 1179 1180 1182
3 1179 1182 1181
3 1173 1180 1172
3 1174 1182 1180
3 1174 1180 1173
3 1179 8 7
3 1179 7 1167
3 1181 9 8
3 1181 8 1179
3 1181 1182 1184
3 1181 1184 1183
3 1183 1184 1177
3 10 1183 1177
3 10 1177 199
3 199 2 10
3 1174 1178 1184
3 1184 1182 1174
3 1177 1184 1178
3 1181 1183 12
3 12 9 1181
3 10 12 1183
3 907 1119 846
3 16 1135 1121
3 1121 1163 17
3 1121 17 16
3 5 17 1163
3 16 4 1135
3 1126 1110 605
3 605 827 1126
3 1141 1114 1110
3 1110 1126 1141
3 1185 1131 1132
3 1185 1132 1186
3 1186 1132 1138
3 31 1186 1138
3 1138 1139 31
3 1139 3 31
3 1187 1141 1131
3 1187 1131 1185
3 1189 1188 1185
3 1185 1186 1189
3 32 1189 1186
3 1186 31 32
3 1190 1187 1185
3 1190 1185 1188
3 1190 1191 1116
3 1116 1114 1187
3 1114 1141 1187
3 1116 1187 1190
3 1192 1047 1046
3 1112 1192 1046
3 1046 606 1111
3 1046 1111 1112
3 1192 1112 1115
3 1192 1193 1199
3 1192 1199 1195
3 1195 1053 1052
3 1195 1052 1051
3 1195 1051 1192
3 1051 1047 1192
3 1115 1116 1194
3 1115 1194 1192
3 1192 1194 1193
3 1196 1102 1053
3 1196 1053 1195
3 1196 1197 1103
3 1103 1102 1196
3 1198 1199 1193
3 1200 1196 1195
3 1200 1195 1199
3 1200 1199 1198
3 1200 1201 1197
3 1197 1196 1200
3 1106 1202 1107
3 196 1107 1202
3 1202 201 196
3 1203 1194 1116
3 1203 1116 1191
3 1200 1204 1205
3 1205 1201 1200
3 1203 1204 1200
3 1200 1198 1194
3 1198 1193 1194
3 1200 1194 1203
3 1204 202 203
3 203 1205 1204
3 1206 1190 1188
3 1206 1188 1189
3 45 1206 1189
3 1189 32 45
3 1207 1208 1191
3 1207 1191 1190
3 1207 1190 1206
3 1209 1208 1207
3 45 51 1212
3 1206 45 1212
3 1212 1210 1206
3 52 1211 1212
3 1212 51 52
3 1213 1210 1212
3 1213 1212 1211
3 0 204 1211
3 1211 52 0
3 205 1214 1213
3 205 1213 1211
3 205 1211 204
3 206 1214 205
3 1206 1210 1207
3 1214 207 208
3 208 1209 1207
3 1213 208 1207
3 1207 1210 1213
3 208 1213 1214
3 207 1214 206
3 1191 1208 1215
3 1191 1215 1203
3 209 210 1215
3 1209 209 1215
3 1215 1208 1209
3 1203 1215 1204
3 202 1204 1215
3 1215 210 202
3 1209 208 209
3 1197 1216 1108
3 1108 1103 1197
3 1201 1217 1216
3 1216 1197 1201
3 1218 1202 1106
3 1216 1218 1106
3 1106 1108 1216
3 1218 211 201
3 201 1202 1218
3 1219 1218 1216
3 1219 1216 1217
3 212 211 1218
3 212 1218 1219
3 1201 1205 1217
3 1219 1217 1205
3 1219 1205 203
3 1219 203 212
3 0 59 1220
3 0 1220 204
3 1221 1220 59
3 1221 59 60
3 204 1220 205
3 213 214 206
3 1221 213 206
3 206 205 1221
3 205 1220 1221
3 215 216 1221
3 61 215 1221
3 1221 60 61
3 1221 216 213
3 206 214 207
3 61 63 215
3 1222 11 2
3 2 64 1222
3 1223 1222 64
3 64 65 1223
3 13 11 1222
3 13 1222 1224
3 1224 1222 1223
3 1224 1223 1225
3 1226 1223 65
3 65 66 1226
3 1227 1226 66
3 66 67 1227
3 1225 1223 1226
3 1225 1226 1228
3 1229 1228 1226
3 1226 1227 1229
3 1227 67 68
3 1229 1227 68
3 1229 68 69
3 1229 69 1230
3 1230 69 70
3 14 15 1232
3 14 1232 1231
3 1231 1232 1234
3 1231 1234 1233
3 1235 1233 1234
3 1234 1236 1235
3 1237 1235 1236
3 1236 1238 1237
3 1239 1237 1238
3 1238 1240 1239
3 1239 1240 1242
3 1239 1242 1241
3 1243 1241 1242
3 1242 1244 1243
3 1243 1244 1245
3 1246 18 19
3 19 1247 1246
3 1248 1246 1247
3 1247 1249 1248
3 1248 1249 1251
3 1248 1251 1250
3 1250 1251 1253
3 1250 1253 1252
3 1254 20 21
3 21 1255 1254
3 1254 1255 1257
3 1254 1257 1256
3 13 1224 1255
3 1255 21 13
3 1224 1225 1257
3 1257 1255 1224
3 1254 1247 19
3 1254 19 20
3 1254 1256 1249
3 1249 1247 1254
3 1258 1256 1257
3 1257 1259 1258
3 1258 1259 1261
3 1258 1261 1260
3 1228 1259 1257
3 1228 1257 1225
3 1229 1261 1259
3 1229 1259 1228
3 1258 1251 1249
3 1258 1249 1256
3 1260 1253 1251
3 1260 1251 1258
3 1262 22 23
3 23 1263 1262
3 1264 1262 1263
3 1263 1265 1264
3 1246 1263 23
3 1246 23 18
3 1248 1265 1263
3 1248 1263 1246
3 22 1262 1232
3 1232 15 22
3 1264 1234 1232
3 1264 1232 1262
3 1264 1265 1267
3 1264 1267 1266
3 1266 1267 1269
3 1266 1269 1268
3 1248 1250 1267
3 1267 1265 1248
3 1250 1252 1269
3 1269 1267 1250
3 1266 1236 1234
3 1266 1234 1264
3 1268 1238 1236
3 1268 1236 1266
3 1252 1253 1271
3 1252 1271 1270
3 1272 1270 1271
3 1271 1273 1272
3 1272 1273 1274
3 1260 1261 1276
3 1260 1276 1275
3 1275 1276 1277
3 1230 1276 1261
3 1230 1261 1229
3 70 1277 1276
3 1276 1230 70
3 1277 70 72
3 1277 72 1278
3 1260 1275 1271
3 1271 1253 1260
3 1277 1279 1273
3 1277 1273 1271
3 1277 1271 1275
3 1278 1279 1277
3 1278 72 73
3 1274 1273 1279
3 1280 1274 1279
3 1279 1281 1280
3 1280 1281 1282
3 73 74 1281
3 1278 73 1281
3 1281 1279 1278
3 1283 1282 1281
3 1281 74 71
3 1281 71 1283
3 1268 1269 1285
3 1268 1285 1284
3 1286 1284 1285
3 1285 1287 1286
3 1252 1270 1285
3 1285 1269 1252
3 1270 1272 1287
3 1287 1285 1270
3 1284 1240 1238
3 1284 1238 1268
3 1284 1286 1242
3 1242 1240 1284
3 1286 1287 1288
3 1290 1288 1287
3 1287 1272 1274
3 1287 1274 1290
3 1288 1290 1289
3 1289 1290 1291
3 1242 1288 1292
3 1292 1244 1242
3 1288 1242 1286
3 1245 1244 1292
3 1245 1292 1293
3 1289 1292 1288
3 1294 1293 1292
3 1292 1289 1294
3 1289 1291 1294
3 1291 1295 1294
3 1280 1290 1274
3 1297 1291 1290
3 1290 1280 1282
3 1290 1282 1297
3 1291 1297 1296
3 1283 1297 1282
3 1296 1295 1291
3 1283 71 76
3 1294 1295 1298
3 1299 1296 1297
3 1297 1300 1299
3 1299 1300 1301
3 1283 76 78
3 1283 78 1300
3 1300 1297 1283
3 1301 1300 78
3 1301 78 79
3 1299 1298 1295
3 1295 1296 1299
3 1298 1299 1302
3 1303 1302 1299
3 1299 1301 1303
3 1304 1303 1301
3 1304 1301 79
3 79 77 1304
3 1304 77 75
3 1305 1307 1306
3 1306 1307 1309
3 1306 1309 1308
3 26 25 1310
3 1305 26 1310
3 1310 1307 1305
3 1310 1311 1309
3 1309 1307 1310
3 1312 1314 1313
3 1313 1314 1316
3 1313 1316 1315
3 1308 1309 1318
3 1308 1318 1317
3 1317 1318 1320
3 1317 1320 1319
3 1313 1318 1309
3 1312 1313 1309
3 1309 1311 1312
3 1315 1320 1318
3 1315 1318 1313
3 1321 1315 1316
3 1316 1322 1321
3 1323 1321 1322
3 1322 1324 1323
3 1319 1320 1326
3 1319 1326 1325
3 1327 1325 1326
3 1326 1328 1327
3 1315 1321 1326
3 1326 1320 1315
3 1321 1323 1328
3 1328 1326 1321
3 1323 1324 1329
3 1330 1327 1328
3 1328 1331 1330
3 1330 1331 1332
3 1329 1333 1331
3 1329 1331 1328
3 1329 1328 1323
3 1332 1331 1333
3 1332 1333 1335
3 1332 1335 1334
3 1336 1338 1337
3 1337 1338 1379
3 1355 1337 1379
3 1355 1379 1381
3 1381 1340 1350
3 1381 1350 1355
3 1337 1355 1339
3 1341 1343 1342
3 1342 1343 1344
3 1345 1347 1346
3 1346 1347 1349
3 1346 1349 1348
3 1351 1350 1340
3 1340 1352 1351
3 1351 1352 1341
3 1353 1351 1341
3 1341 1342 1353
3 1354 1339 1355
3 1355 1356 1354
3 1357 1354 1356
3 1356 1358 1357
3 1350 1351 1356
3 1356 1355 1350
3 1351 1353 1358
3 1358 1356 1351
3 1353 1342 1344
3 1359 1353 1344
3 1344 1360 1359
3 1359 1360 1362
3 1359 1362 1361
3 1357 1358 1363
3 1345 1357 1363
3 1363 1347 1345
3 1363 1364 1349
3 1349 1347 1363
3 1353 1359 1363
3 1363 1358 1353
3 1359 1361 1364
3 1364 1363 1359
3 27 28 1377
3 1373 27 1377
3 1373 1377 1378
3 1378 1366 1367
3 1378 1367 1373
3 27 1373 1365
3 1367 1366 1369
3 1367 1369 1368
3 1368 1369 1371
3 1368 1371 1370
3 1372 1365 1373
3 1373 1374 1372
3 1375 1372 1374
3 1374 1376 1375
3 1367 1368 1374
3 1374 1373 1367
3 1368 1370 1376
3 1376 1374 1368
3 29 30 1305
3 1377 29 1305
3 1377 1305 1306
3 1306 1378 1377
3 1306 1308 1366
3 1366 1378 1306
3 1305 30 26
3 1377 28 29
3 1308 1317 1369
3 1369 1366 1308
3 1317 1319 1371
3 1371 1369 1317
3 1380 24 27
3 27 1365 1380
3 1336 24 1380
3 1380 1338 1336
3 1380 1365 1372
3 1379 1380 1372
3 1372 1381 1379
3 1372 1375 1340
3 1340 1381 1372
3 1379 1338 1380
3 1370 1371 1383
3 1370 1383 1382
3 1382 1383 1385
3 1382 1385 1384
3 1375 1376 1387
3 1375 1387 1386
3 1341 1386 1387
3 1387 1388 1341
3 1388 1343 1341
3 1370 1382 1387
3 1387 1376 1370
3 1382 1384 1388
3 1388 1387 1382
3 1389 1384 1385
3 1385 1390 1389
3 1391 1389 1390
3 1390 1392 1391
3 1344 1343 1388
3 1344 1388 1394
3 1344 1394 1393
3 1395 1393 1394
3 1394 1396 1395
3 1384 1389 1394
3 1394 1388 1384
3 1389 1391 1396
3 1396 1394 1389
3 1319 1325 1383
3 1383 1371 1319
3 1325 1327 1385
3 1385 1383 1325
3 1327 1330 1390
3 1390 1385 1327
3 1332 1397 1392
3 1332 1392 1390
3 1332 1390 1330
3 1334 1397 1332
3 1375 1386 1352
3 1352 1340 1375
3 1341 1352 1386
3 1393 1360 1344
3 1393 1395 1362
3 1362 1360 1393
3 1334 1335 1398
3 1348 1349 1400
3 1348 1400 1399
3 1401 1399 1400
3 1400 1402 1401
3 1401 1402 1403
3 1361 1362 1405
3 1361 1405 1404
3 1406 1404 1405
3 1405 1407 1406
3 1364 1408 1400
3 1400 1349 1364
3 1409 1402 1400
3 1409 1400 1408
3 1361 1404 1408
3 1408 1364 1361
3 1404 1406 1409
3 1409 1408 1404
3 1403 1402 1409
3 1431 1403 1409
3 1431 1409 1406
3 1406 1407 1428
3 1406 1428 1431
3 1403 1431 1410
3 1391 1392 1411
3 1412 1395 1396
3 1396 1413 1412
3 1412 1413 1414
3 1396 1411 1415
3 1415 1413 1396
3 1411 1396 1391
3 1414 1413 1415
3 1414 1415 1416
3 1411 1392 1397
3 1417 1411 1397
3 1397 1418 1417
3 1417 1418 1419
3 1334 1398 1420
3 1420 1418 1397
3 1420 1397 1334
3 1421 1419 1418
3 1418 1420 1421
3 1417 1415 1411
3 1422 1416 1415
3 1415 1417 1422
3 1417 1419 1422
3 1423 1422 1419
3 1419 1421 1423
3 1421 1424 1423
3 1423 1424 1425
3 1395 1412 1405
3 1405 1362 1395
3 1412 1414 1426
3 1426 1407 1405
3 1426 1405 1412
3 1416 1427 1426
3 1416 1426 1414
3 1429 1428 1407
3 1407 1426 1429
3 1430 1429 1426
3 1426 1427 1430
3 1429 1432 1431
3 1429 1431 1428
3 1433 1410 1431
3 1431 1432 1433
3 1430 1434 1432
3 1430 1432 1429
3 1433 1432 1434
3 1433 1434 1435
3 1416 1422 1436
3 1436 1427 1416
3 1423 1436 1422
3 1437 1430 1427
3 1427 1436 1437
3 1425 1437 1436
3 1436 1423 1425
3 1437 1425 1438
3 1430 1437 1439
3 1439 1434 1430
3 1435 1434 1439
3 1435 1439 1440
3 1437 1438 1441
3 1441 1439 1437
3 1442 1440 1439
3 1439 1441 1442
3 1443 1445 1444
3 1446 1444 1445
3 1445 1447 1446
3 1448 1450 1449
3 1451 1453 1452
3 1454 1446 1447
3 1447 1455 1454
3 1454 1455 1448
3 1451 1454 1448
3 1451 1448 1449
3 1449 1453 1451
3 1456 34 35
3 35 1457 1456
3 1458 1456 1457
3 1457 1459 1458
3 14 1231 1457
3 1457 35 14
3 1231 1233 1459
3 1459 1457 1231
3 1443 33 34
3 34 1456 1443
3 1456 1445 1443
3 1456 1458 1447
3 1447 1445 1456
3 1458 1459 1461
3 1458 1461 1460
3 1448 1460 1461
3 1461 1462 1448
3 1462 1450 1448
3 1233 1235 1461
3 1461 1459 1233
3 1235 1237 1462
3 1462 1461 1235
3 1458 1460 1455
3 1455 1447 1458
3 1448 1455 1460
3 1463 1465 1464
3 1464 1465 1467
3 1464 1467 1466
3 37 36 1443
3 1463 37 1443
3 1463 1443 1444
3 1444 1465 1463
3 1444 1446 1467
3 1467 1465 1444
3 1463 1464 1310
3 1310 25 38
3 1310 38 1463
3 1466 1311 1310
3 1466 1310 1464
3 1463 38 37
3 1312 1466 1467
3 1467 1468 1314
3 1467 1314 1312
3 1451 1452 1316
3 1451 1316 1314
3 1314 1468 1451
3 1454 1468 1467
3 1454 1467 1446
3 1451 1468 1454
3 1312 1311 1466
3 1443 36 33
3 1449 1450 1470
3 1449 1470 1469
3 1469 1470 1471
3 1472 1452 1453
3 1453 1473 1472
3 1472 1473 1475
3 1472 1475 1474
3 1449 1469 1473
3 1473 1453 1449
3 1471 1476 1475
3 1471 1475 1473
3 1471 1473 1469
3 1474 1475 1477
3 1477 1475 1476
3 1477 1476 1479
3 1477 1479 1478
3 1480 1478 1479
3 1479 1481 1480
3 1482 1470 1450
3 1482 1450 1462
3 1471 1470 1482
3 1471 1482 1484
3 1471 1484 1483
3 1239 1482 1462
3 1239 1462 1237
3 1239 1241 1484
3 1484 1482 1239
3 1483 1476 1471
3 1485 1483 1484
3 1484 1486 1485
3 1485 1486 1487
3 1241 1243 1486
3 1486 1484 1241
3 1488 1487 1486
3 1488 1486 1243
3 1243 1245 1488
3 1245 1489 1488
3 1483 1485 1479
3 1479 1476 1483
3 1485 1487 1490
3 1490 1481 1479
3 1490 1479 1485
3 1488 1490 1487
3 1472 1322 1316
3 1472 1316 1452
3 1474 1324 1322
3 1474 1322 1472
3 1477 1329 1324
3 1324 1474 1477
3 1329 1477 1492
3 1329 1492 1491
3 1493 1491 1492
3 1492 1494 1493
3 1478 1492 1477
3 1478 1480 1494
3 1494 1492 1478
3 1491 1333 1329
3 1491 1493 1335
3 1335 1333 1491
3 1245 1293 1495
3 1495 1489 1245
3 1294 1495 1293
3 1480 1481 1496
3 1488 1489 1497
3 1498 1496 1481
3 1481 1490 1498
3 1499 1498 1490
3 1490 1488 1499
3 1488 1497 1499
3 1493 1494 1500
3 1500 1494 1480
3 1501 1500 1480
3 1480 1496 1501
3 1500 1398 1335
3 1335 1493 1500
3 1502 1398 1500
3 1500 1503 1502
3 1502 1503 1504
3 1500 1501 1505
3 1505 1503 1500
3 1506 1504 1503
3 1503 1505 1506
3 1507 1501 1496
3 1496 1498 1507
3 1498 1508 1507
3 1507 1508 1509
3 1498 1499 1510
3 1510 1508 1498
3 1511 1509 1508
3 1508 1510 1511
3 1507 1505 1501
3 1506 1505 1507
3 1512 1506 1507
3 1507 1509 1512
3 1512 1509 1511
3 1512 1511 1513
3 1514 1497 1489
3 1489 1495 1514
3 1514 1495 1294
3 1516 1514 1294
3 1294 1298 1516
3 1514 1516 1515
3 1515 1516 1517
3 1499 1497 1514
3 1518 1499 1514
3 1514 1519 1518
3 1518 1519 1520
3 1515 1519 1514
3 1521 1520 1519
3 1521 1519 1515
3 1515 1517 1521
3 1302 1516 1298
3 1522 1517 1516
3 1516 1302 1303
3 1516 1303 1522
3 1523 1522 1303
3 1303 1304 1523
3 1521 1517 1522
3 1521 1522 1525
3 1521 1525 1524
3 1523 1525 1522
3 82 1523 1304
3 1304 75 82
3 1524 1525 1526
3 83 1526 1525
3 83 1525 1523
3 1523 82 83
3 1527 1513 1511
3 1511 1510 1518
3 1510 1499 1518
3 1511 1518 1520
3 1527 1511 1520
3 1520 1521 1528
3 1520 1528 1527
3 1527 1528 1529
3 1521 1524 1531
3 1531 1528 1521
3 1530 1531 1524
3 1524 1526 1530
3 1530 1526 83
3 1530 83 84
3 1532 1529 1528
3 1532 1528 1531
3 1531 1530 1532
3 1532 1530 84
3 1533 1532 84
3 84 85 1533
3 1533 85 81
3 1502 1420 1398
3 1534 1421 1420
3 1420 1502 1534
3 1502 1504 1534
3 1534 1504 1506
3 1534 1506 1535
3 1421 1534 1536
3 1536 1424 1421
3 1534 1535 1537
3 1537 1536 1534
3 1538 1425 1424
3 1424 1536 1538
3 1539 1538 1536
3 1536 1537 1539
3 1540 1535 1506
3 1506 1512 1541
3 1506 1541 1540
3 1512 1513 1542
3 1542 1541 1512
3 1540 1537 1535
3 1540 1541 1543
3 1544 1543 1541
3 1541 1542 1544
3 1539 1537 1540
3 1539 1540 1543
3 1539 1543 1545
3 1545 1543 1544
3 1545 1544 1546
3 1547 1438 1425
3 1547 1425 1538
3 1538 1548 1547
3 1547 1548 1549
3 1538 1539 1550
3 1550 1548 1538
3 1551 1549 1548
3 1548 1550 1551
3 1547 1441 1438
3 1442 1441 1547
3 1552 1442 1547
3 1547 1549 1552
3 1552 1549 1551
3 1552 1551 1553
3 1539 1545 1554
3 1554 1550 1539
3 1555 1551 1550
3 1550 1554 1555
3 1545 1546 1556
3 1556 1554 1545
3 1557 1555 1554
3 1554 1556 1557
3 1553 1551 1555
3 1553 1555 1558
3 1558 1555 1557
3 1558 1557 1559
3 1527 1542 1513
3 1565 1546 1544
3 1544 1542 1527
3 1561 1544 1527
3 1527 1529 1561
3 1544 1561 1565
3 1546 1565 1560
3 1562 1561 1529
3 1529 1532 1562
3 1532 1563 1562
3 1562 1563 1564
3 1533 1563 1532
3 87 1564 1563
3 1563 1533 87
3 1533 81 87
3 1562 1565 1561
3 1560 1565 1562
3 1566 1560 1562
3 1562 1564 1566
3 1567 1566 1564
3 1564 87 86
3 1564 86 1567
3 1568 1559 1557
3 1560 1557 1556
3 1556 1546 1560
3 1557 1560 1569
3 1557 1569 1568
3 1566 1567 1573
3 1573 1572 1560
3 1572 1569 1560
3 1573 1560 1566
3 1567 86 88
3 2050 1568 1569
3 2050 1569 1570
3 1572 1573 1571
3 1571 1573 1567
3 1571 1567 88
3 1571 88 89
3 1571 89 1574
3 1574 89 90
3 1570 1569 1572
3 1570 1572 1571
3 1570 1571 1575
3 1576 1575 1571
3 1571 1574 1576
3 80 1576 1574
3 1574 90 80
3 1578 1577 1655
3 1655 1652 1578
3 1652 1579 1578
3 1580 1582 1581
3 1583 1585 1584
3 1587 1586 1712
3 1712 1588 1587
3 1578 1587 1588
3 1588 1577 1578
3 1587 1578 1585
3 1587 1585 1583
3 1590 1589 1583
3 1583 1584 1590
3 1591 1581 1582
3 1582 1586 1587
3 1582 1587 1591
3 1589 1591 1587
3 1587 1583 1589
3 1593 1592 1960
3 1960 1594 1593
3 1595 1597 1596
3 1598 1600 1599
3 1599 1600 1592
3 1595 1599 1592
3 1592 1593 1595
3 1593 1597 1595
3 1601 1603 1602
3 1605 1604 1601
3 1601 1602 1605
3 1606 1608 1607
3 1609 1606 1607
3 1609 1607 1610
3 1611 1613 1612
3 1603 1612 1613
3 1613 1595 1596
3 1613 1596 1603
3 1612 1603 1601
3 1611 1607 1608
3 1608 1598 1599
3 1608 1599 1613
3 1608 1613 1611
3 1595 1613 1599
3 1614 1611 1612
3 1614 1612 1615
3 1604 1615 1612
3 1612 1601 1604
3 1610 1607 1611
3 1610 1611 1614
3 1616 1618 1617
3 1619 1621 1620
3 1622 1624 1623
3 1617 1618 1626
3 1617 1626 1625
3 1622 1625 1626
3 1626 1619 1620
3 1626 1620 1624
3 1626 1624 1622
3 1654 1627 1634
3 1654 1634 1629
3 1654 1629 1628
3 1630 1632 1631
3 1627 1633 1635
3 1635 1634 1627
3 1635 1636 1629
3 1629 1634 1635
3 1631 1632 1637
3 1633 1631 1637
3 1637 1635 1633
3 1639 1636 1635
3 1639 1635 1637
3 1639 1637 1638
3 1640 1642 1641
3 1643 1645 1644
3 1646 1648 1647
3 1647 1648 1640
3 1643 1647 1640
3 1640 1641 1643
3 1641 1645 1643
3 1649 1651 1650
3 1652 1650 1651
3 1651 1653 1579
3 1651 1579 1652
3 1649 1641 1642
3 1642 1627 1654
3 1642 1654 1651
3 1642 1651 1649
3 1628 1653 1651
3 1628 1651 1654
3 1644 1645 1649
3 1644 1649 1650
3 1644 1650 1655
3 1644 1655 1577
3 1652 1655 1650
3 1649 1645 1641
3 1656 1658 1657
3 1642 1657 1658
3 1658 1659 1642
3 1657 1642 1640
3 1620 1621 1660
3 1656 1620 1660
3 1660 1658 1656
3 1631 1659 1658
3 1631 1658 1660
3 1631 1660 1630
3 1646 1623 1624
3 1624 1656 1657
3 1624 1657 1646
3 1657 1648 1646
3 1640 1648 1657
3 1656 1624 1620
3 1633 1627 1642
3 1642 1659 1633
3 1633 1659 1631
3 1638 1661 1639
3 1662 1664 1663
3 1593 1594 1971
3 1665 1593 1971
3 1971 1666 1665
3 1665 1666 1667
3 1662 1665 1667
3 1667 1664 1662
3 1673 1596 1597
3 1597 1668 1673
3 1596 1673 1675
3 1616 1596 1675
3 1675 1618 1616
3 1669 1671 1670
3 1670 1671 1672
3 1619 1670 1672
3 1672 1621 1619
3 1669 1673 1668
3 1668 1674 1671
3 1668 1671 1669
3 1662 1663 1672
3 1672 1671 1674
3 1672 1674 1662
3 1669 1670 1626
3 1669 1626 1618
3 1618 1675 1669
3 1619 1626 1670
3 1669 1675 1673
3 1665 1668 1597
3 1665 1597 1593
3 1665 1662 1674
3 1674 1668 1665
3 1630 1676 1677
3 1677 1632 1630
3 1663 1664 1679
3 1663 1679 1678
3 1678 1679 1680
3 1676 1678 1680
3 1680 1677 1676
3 1677 1681 1637
3 1637 1632 1677
3 1682 1638 1637
3 1637 1681 1682
3 1680 1683 1681
3 1681 1677 1680
3 1684 1682 1681
3 1681 1683 1684
3 1685 1680 1679
3 1667 1685 1679
3 1679 1664 1667
3 1686 1684 1683
3 1686 1683 1680
3 1680 1685 1686
3 1672 1687 1660
3 1660 1621 1672
3 1676 1630 1660
3 1660 1687 1676
3 1678 1687 1672
3 1678 1672 1663
3 1676 1687 1678
3 1638 1682 1688
3 1688 1661 1638
3 1682 1684 1689
3 1689 1688 1682
3 1686 1690 1785
3 1684 1686 1785
3 1785 1689 1684
3 1691 1693 1692
3 1694 1696 1695
3 1697 1699 1698
3 1696 1698 1699
3 1699 1691 1692
3 1699 1692 1696
3 1698 1696 1694
3 1705 1602 1603
3 1704 1603 1616
3 1616 1617 1704
3 1603 1704 1705
3 1602 1705 1700
3 1701 1703 1702
3 1702 1703 1622
3 1693 1702 1622
3 1622 1623 1693
3 1702 1693 1691
3 1701 1704 1617
3 1617 1625 1701
3 1625 1703 1701
3 1622 1703 1625
3 1700 1705 1701
3 1700 1701 1702
3 1700 1702 1699
3 1700 1699 1697
3 1691 1699 1702
3 1701 1705 1704
3 1706 1708 1707
3 1698 1707 1708
3 1708 1697 1698
3 1707 1698 1694
3 1707 1694 1695
3 1707 1695 1582
3 1707 1582 1580
3 1605 1602 1700
3 1605 1700 1708
3 1605 1708 1706
3 1697 1708 1700
3 1709 1711 1710
3 1588 1710 1711
3 1711 1643 1644
3 1711 1644 1588
3 1710 1588 1712
3 1711 1692 1693
3 1711 1693 1646
3 1646 1647 1711
3 1692 1711 1709
3 1643 1711 1647
3 1713 1695 1696
3 1696 1709 1713
3 1709 1710 1713
3 1586 1713 1710
3 1710 1712 1586
3 1709 1696 1692
3 1577 1588 1644
3 1646 1693 1623
3 1713 1586 1582
3 1582 1695 1713
3 1616 1603 1596
3 1714 1716 1715
3 1718 1717 1580
3 1580 1581 1718
3 1719 1721 1720
3 1722 1720 1721
3 1721 1717 1718
3 1721 1718 1722
3 1723 1725 1724
3 1590 1724 1725
3 1725 1589 1590
3 1724 1590 1726
3 1723 1718 1581
3 1581 1591 1725
3 1581 1725 1723
3 1589 1725 1591
3 1728 1727 1723
3 1723 1724 1728
3 1714 1728 1724
3 1724 1726 1716
3 1724 1716 1714
3 1727 1722 1718
3 1718 1723 1727
3 1857 93 1714
3 1714 1715 1857
3 93 1857 92
3 91 1719 1720
3 94 91 1720
3 1720 1722 94
3 94 1722 1727
3 94 1727 1728
3 93 94 1728
3 1728 1714 93
3 1730 1729 1604
3 1604 1605 1730
3 1731 1733 1732
3 1734 1736 1735
3 1731 1735 1736
3 1736 1729 1730
3 1736 1730 1733
3 1736 1733 1731
3 1741 1737 1609
3 1609 1610 1741
3 1737 1741 1738
3 1739 1614 1615
3 1739 1615 1740
3 1729 1740 1615
3 1615 1604 1729
3 1741 1610 1614
3 1741 1614 1739
3 1736 1742 1739
3 1739 1740 1736
3 1742 1736 1734
3 1729 1736 1740
3 1738 1741 1739
3 1738 1739 1742
3 95 1734 1735
3 95 1735 1731
3 96 95 1731
3 1731 1732 96
3 97 1737 1738
3 97 1738 98
3 98 1738 1742
3 98 1742 1734
3 98 1734 95
3 1744 1743 1706
3 1706 1707 1744
3 1717 1744 1707
3 1707 1580 1717
3 1743 1730 1605
3 1605 1706 1743
3 1721 1732 1733
3 1733 1743 1744
3 1733 1744 1721
3 1732 1721 1719
3 1717 1721 1744
3 1743 1733 1730
3 91 96 1732
3 1732 1719 91
3 1578 1579 1746
3 1578 1746 1745
3 1745 1746 1748
3 1745 1748 1747
3 1747 1748 1749
3 1750 1584 1585
3 1585 1751 1750
3 1750 1751 1753
3 1750 1753 1752
3 1578 1745 1751
3 1751 1585 1578
3 1747 1753 1751
3 1747 1751 1745
3 1590 1584 1750
3 1590 1750 1754
3 1755 1754 1750
3 1750 1752 1755
3 1752 1753 1756
3 1758 1756 1753
3 1753 1747 1749
3 1753 1749 1758
3 1756 1758 1757
3 1757 1758 1759
3 1761 1755 1752
3 1752 1756 1761
3 1755 1761 1760
3 1760 1761 1762
3 1757 1761 1756
3 1764 1762 1761
3 1761 1757 1759
3 1761 1759 1764
3 1762 1764 1763
3 1763 1764 1765
3 1628 1629 1766
3 1766 1629 1636
3 1766 1636 1639
3 1766 1767 1746
3 1653 1766 1746
3 1746 1579 1653
3 1766 1653 1628
3 1767 1768 1748
3 1748 1746 1767
3 1639 1661 1775
3 1766 1639 1775
3 1775 1776 1767
3 1776 1769 1767
3 1775 1767 1766
3 1771 1768 1767
3 1770 1771 1767
3 1767 1769 1770
3 1772 1749 1748
3 1748 1768 1772
3 1772 1768 1771
3 1688 1774 1775
3 1775 1661 1688
3 1774 1688 1773
3 1776 1775 1774
3 1777 1773 1688
3 1688 1689 1777
3 1773 1778 1774
3 1774 1778 1779
3 1776 1774 1779
3 1779 1769 1776
3 1773 1777 1780
3 1780 1778 1773
3 1782 1779 1778
3 1782 1778 1780
3 1782 1780 1781
3 1783 1770 1769
3 1769 1779 1783
3 1783 1779 1782
3 1784 1777 1689
3 1689 1785 1784
3 1786 1784 1785
3 1785 1690 1786
3 1784 1787 1780
3 1784 1780 1777
3 1788 1781 1780
3 1780 1787 1788
3 1786 1789 1787
3 1786 1787 1784
3 1788 1787 1789
3 1788 1789 1790
3 1771 1770 1801
3 1801 1791 1771
3 1749 1772 1792
3 1792 1758 1749
3 1759 1758 1792
3 1759 1792 1793
3 1795 1792 1772
3 1791 1795 1772
3 1772 1771 1791
3 1795 1791 1794
3 1793 1792 1795
3 1793 1797 1764
3 1764 1759 1793
3 1797 1793 1796
3 1794 1798 1795
3 1831 1796 1793
3 1793 1795 1831
3 1795 1798 1831
3 1796 1831 1799
3 1781 1800 1782
3 1770 1783 1802
3 1802 1801 1770
3 1804 1791 1801
3 1803 1804 1801
3 1801 1802 1803
3 1782 1806 1802
3 1802 1783 1782
3 1806 1782 1800
3 1806 1800 1805
3 1803 1802 1806
3 1803 1807 1804
3 1805 1808 1806
3 1806 1810 1807
3 1807 1803 1806
3 1810 1806 1808
3 1810 1808 1809
3 1788 1811 1800
3 1788 1800 1781
3 1790 1812 1811
3 1790 1811 1788
3 1813 1805 1800
3 1800 1811 1813
3 1814 1813 1811
3 1811 1812 1814
3 1805 1813 1815
3 1815 1808 1805
3 1816 1809 1808
3 1808 1815 1816
3 1814 1817 1815
3 1814 1815 1813
3 1818 1816 1815
3 1815 1817 1818
3 1809 1819 1810
3 1809 1816 1820
3 1820 1819 1809
3 1816 1818 1821
3 1821 1820 1816
3 1807 1822 1823
3 1804 1823 1794
3 1794 1791 1804
3 1823 1804 1807
3 1822 1807 1810
3 1822 1824 1823
3 1826 1798 1794
3 1824 1826 1794
3 1794 1823 1824
3 1826 1824 1825
3 1810 1819 1827
3 1810 1827 1824
3 1810 1824 1822
3 1828 1825 1824
3 1824 1827 1828
3 1825 1829 1826
3 1825 1828 1830
3 1830 1829 1825
3 1831 1798 1826
3 1832 1799 1831
3 1831 1826 1832
3 1826 1829 1832
3 1832 1829 1830
3 1832 1830 1833
3 1835 1827 1819
3 1834 1835 1819
3 1819 1820 1834
3 1828 1827 1835
3 1836 1834 1820
3 1820 1821 1836
3 1834 1837 1835
3 1835 1839 1830
3 1830 1828 1835
3 1838 1839 1835
3 1835 1837 1838
3 1834 1836 1840
3 1840 1837 1834
3 1838 1837 1840
3 1838 1840 1841
3 1833 1830 1839
3 1765 1764 1797
3 1842 1844 1843
3 1843 1844 1846
3 1843 1846 1845
3 1843 1715 1716
3 1716 1842 1843
3 1715 1843 1847
3 1848 1847 1843
3 1843 1845 1848
3 1845 1846 1849
3 1848 1845 1849
3 1848 1849 1851
3 1848 1851 1850
3 1850 1851 1852
3 1842 1726 1590
3 1590 1754 1844
3 1590 1844 1842
3 1755 1846 1844
3 1755 1844 1754
3 1842 1716 1726
3 1853 1849 1846
3 1846 1755 1853
3 1755 1760 1853
3 1854 1853 1760
3 1760 1762 1854
3 1762 1855 1854
3 1763 1855 1762
3 1853 1851 1849
3 1854 1852 1851
3 1851 1853 1854
3 1852 1854 1856
3 1857 1715 1847
3 1857 1847 1858
3 1859 1858 1847
3 1847 1848 1859
3 92 1857 1858
3 92 1858 101
3 100 101 1858
3 1858 1859 100
3 1860 1859 1848
3 1848 1850 1860
3 1860 1850 1852
3 1860 1852 1862
3 1860 1862 1861
3 102 100 1859
3 1859 1860 102
3 99 102 1860
3 1860 1861 99
3 1856 1862 1852
3 1854 1855 1864
3 1854 1864 1863
3 1863 1864 1865
3 1765 1866 1864
3 1765 1864 1855
3 1765 1855 1763
3 1865 1864 1866
3 1865 1866 1867
3 1868 1856 1854
3 1854 1863 1868
3 1868 1863 1865
3 1868 1865 1869
3 1870 1869 1865
3 1865 1867 1871
3 1865 1871 1870
3 1870 1871 1872
3 1861 1862 1873
3 99 1861 1873
3 99 1873 1874
3 99 1874 105
3 105 1874 104
3 1868 1873 1862
3 1862 1856 1868
3 1873 1868 1875
3 1877 1875 1868
3 1868 1869 1877
3 1875 1877 1876
3 1870 1877 1869
3 1875 1874 1873
3 106 104 1874
3 106 1874 1875
3 1875 1876 106
3 1876 1877 1878
3 1872 1878 1877
3 1877 1870 1872
3 1879 1878 1872
3 1872 1880 1879
3 1879 1880 1881
3 106 1876 1878
3 106 1878 107
3 108 107 1878
3 1878 1879 108
3 103 108 1879
3 1879 1881 103
3 1796 1882 1797
3 1796 1799 1884
3 1796 1884 1886
3 1886 1883 1882
3 1886 1882 1796
3 1832 1885 1884
3 1832 1884 1799
3 1886 1884 1885
3 1886 1885 1887
3 1889 1885 1832
3 1889 1832 1833
3 1889 1833 1888
3 1887 1885 1889
3 1886 1887 1890
3 1890 1883 1886
3 1888 1891 1889
3 1889 1891 1892
3 1889 1892 1890
3 1889 1890 1887
3 1838 1893 1839
3 1841 1895 1893
3 1893 1838 1841
3 1895 1841 1894
3 1894 1896 1895
3 1888 1833 1839
3 1897 1888 1839
3 1839 1893 1897
3 1897 1893 1895
3 1897 1898 1891
3 1897 1891 1888
3 1900 1892 1891
3 1899 1900 1891
3 1891 1898 1899
3 1902 1898 1897
3 1902 1897 1895
3 1901 1902 1895
3 1895 1896 1901
3 1899 1898 1902
3 1899 1903 1900
3 1901 1904 1902
3 1902 1904 1905
3 1902 1905 1903
3 1902 1903 1899
3 1797 1882 1906
3 1797 1906 1866
3 1797 1866 1765
3 1907 1867 1866
3 1866 1906 1907
3 1909 1906 1882
3 1908 1909 1882
3 1882 1883 1908
3 1907 1906 1909
3 1867 1907 1910
3 1910 1871 1867
3 1909 1908 1917
3 1917 1911 1909
3 1907 1909 1911
3 1911 1912 1910
3 1911 1910 1907
3 1872 1871 1910
3 1872 1910 1913
3 1914 1913 1910
3 1910 1912 1914
3 1915 1908 1883
3 1883 1890 1915
3 1916 1915 1890
3 1890 1892 1916
3 1916 1892 1900
3 1908 1915 1918
3 1918 1917 1908
3 1918 1919 1911
3 1911 1917 1918
3 1915 1916 1920
3 1920 1918 1915
3 1920 1921 1919
3 1919 1918 1920
3 1919 1923 1912
3 1912 1911 1919
3 1922 1923 1919
3 1919 1921 1922
3 1920 1900 1903
3 1903 1924 1920
3 1900 1920 1916
3 1926 1921 1920
3 1925 1926 1920
3 1920 1924 1925
3 1928 1924 1903
3 1927 1928 1903
3 1903 1905 1927
3 1925 1924 1928
3 1925 1929 1926
3 1927 1930 1928
3 1928 1930 1931
3 1925 1928 1931
3 1931 1929 1925
3 1922 1921 1926
3 1922 1926 1929
3 1932 1922 1929
3 1929 1931 1932
3 1914 1912 1923
3 1872 1913 1933
3 1933 1880 1872
3 1934 1881 1880
3 1880 1933 1934
3 1913 1914 1935
3 1935 1933 1913
3 1934 1933 1935
3 1934 1935 1936
3 103 1881 1934
3 103 1934 111
3 110 111 1934
3 1934 1936 110
3 1922 1937 1923
3 1922 1932 1938
3 1938 1937 1922
3 1940 1935 1914
3 1940 1914 1923
3 1939 1940 1923
3 1923 1937 1939
3 1936 1935 1940
3 1939 1937 1938
3 1939 1938 1941
3 1939 1942 1940
3 110 1936 1940
3 112 110 1940
3 1940 1942 112
3 1939 1941 1943
3 1943 1942 1939
3 112 1942 1943
3 112 1943 109
3 1944 1946 1945
3 1947 39 40
3 1947 40 1336
3 1336 1337 1947
3 1947 1337 1339
3 1944 1947 1339
3 1339 1946 1944
3 1949 1948 1944
3 1944 1945 1949
3 41 39 1947
3 41 1947 1950
3 1948 1950 1947
3 1947 1944 1948
3 1958 1945 1946
3 1946 1952 1958
3 1945 1958 1959
3 1945 1959 1951
3 1953 1955 1954
3 1954 1955 1957
3 1954 1957 1956
3 1953 1958 1952
3 1952 1345 1953
3 1345 1346 1955
3 1345 1955 1953
3 1346 1348 1957
3 1957 1955 1346
3 1592 1951 1959
3 1959 1953 1592
3 1953 1954 1960
3 1953 1960 1592
3 1956 1594 1960
3 1956 1960 1954
3 1953 1959 1958
3 1354 1357 1952
3 1354 1952 1946
3 1946 1339 1354
3 1345 1952 1357
3 1598 1949 1945
3 1945 1951 1600
3 1945 1600 1598
3 1592 1600 1951
3 1336 40 24
3 1961 1963 1962
3 1608 1962 1963
3 1963 1948 1949
3 1963 1949 1608
3 1962 1608 1606
3 1963 43 41
3 41 1950 1963
3 43 1963 1961
3 1948 1963 1950
3 1964 1961 1962
3 1964 1962 1965
3 1609 1965 1962
3 1962 1606 1609
3 1964 1966 42
3 42 43 1961
3 42 1961 1964
3 1598 1608 1949
3 44 42 1966
3 1956 1957 1968
3 1956 1968 1967
3 1967 1968 1970
3 1967 1970 1969
3 1399 1968 1957
3 1399 1957 1348
3 1399 1401 1970
3 1970 1968 1399
3 1967 1971 1594
3 1967 1594 1956
3 1969 1666 1971
3 1969 1971 1967
3 1970 1403 1972
3 1970 1972 1667
3 1667 1666 1969
3 1667 1969 1970
3 1403 1970 1401
3 1410 1973 1972
3 1410 1972 1403
3 1975 1685 1667
3 1974 1975 1667
3 1667 1972 1974
3 1686 1685 1975
3 1989 1974 1972
3 1972 1973 1986
3 1972 1986 1989
3 1974 1989 1976
3 1974 1977 1975
3 1690 1975 1977
3 1977 1978 1690
3 1975 1690 1686
3 1976 1979 1977
3 1976 1977 1974
3 1980 1981 1978
3 1978 1977 1980
3 1977 1979 1980
3 1433 1982 1973
3 1433 1973 1410
3 1433 1435 1983
3 1983 1982 1433
3 1435 1440 1984
3 1984 1983 1435
3 1442 1985 1984
3 1442 1984 1440
3 1986 1973 1982
3 1986 1982 1987
3 1987 1982 1983
3 1987 1983 1988
3 1987 1990 1989
3 1987 1989 1986
3 1976 1989 1990
3 1976 1990 1991
3 1987 1988 1992
3 1992 1990 1987
3 1993 1991 1990
3 1990 1992 1993
3 1994 1988 1983
3 1983 1984 1994
3 1995 1994 1984
3 1984 1985 1995
3 1994 1996 1992
3 1994 1992 1988
3 1997 1993 1992
3 1992 1996 1997
3 1995 1998 1996
3 1995 1996 1994
3 1997 1996 1998
3 1997 1998 1999
3 1991 1993 2002
3 2002 2000 1979
3 2002 1979 1991
3 1979 1976 1991
3 1980 1979 2000
3 1980 2000 2001
3 2003 2002 1993
3 1993 1997 2003
3 2004 2003 1997
3 1997 1999 2004
3 2003 2005 2000
3 2003 2000 2002
3 2004 2006 2005
3 2004 2005 2003
3 2001 2000 2005
3 2001 2005 2007
3 2007 2005 2006
3 2007 2006 2008
3 1980 2009 1981
3 2014 2011 2009
3 2014 2009 1980
3 1980 2001 2012
3 1980 2012 2014
3 2011 2014 2010
3 2007 2013 2012
3 2007 2012 2001
3 2015 2014 2012
3 2012 2013 2015
3 2017 2013 2007
3 2016 2017 2007
3 2007 2008 2016
3 2015 2013 2017
3 2018 2010 2014
3 2014 2015 2018
3 2016 2019 2017
3 2018 2015 2017
3 2018 2017 2019
3 2018 2019 2020
3 2010 2021 2011
3 2018 2022 2021
3 2018 2021 2010
3 2020 2023 2022
3 2020 2022 2018
3 1552 2024 1985
3 1552 1985 1442
3 1553 2025 2024
3 1553 2024 1552
3 1558 2026 2025
3 1558 2025 1553
3 1558 1559 2027
3 2027 2026 1558
3 2028 1995 1985
3 1985 2024 2028
3 2028 2024 2025
3 2028 2025 2029
3 2031 1998 1995
3 2031 1995 2028
3 2031 2028 2030
3 1999 1998 2031
3 2032 2030 2028
3 2028 2029 2032
3 2029 2025 2026
3 2029 2026 2033
3 2034 2033 2026
3 2026 2027 2034
3 2035 2032 2029
3 2029 2033 2035
3 2035 2033 2034
3 2035 2034 2036
3 2030 2037 2031
3 2004 1999 2031
3 2038 2004 2031
3 2031 2037 2038
3 2032 2039 2037
3 2032 2037 2030
3 2038 2037 2039
3 2038 2039 2040
3 2042 2006 2004
3 2042 2004 2038
3 2042 2038 2041
3 2043 2041 2038
3 2038 2040 2043
3 2008 2006 2042
3 2035 2044 2039
3 2035 2039 2032
3 2040 2039 2044
3 2040 2044 2045
3 2035 2036 2046
3 2046 2044 2035
3 2047 2045 2044
3 2044 2046 2047
3 2048 2043 2040
3 2040 2045 2048
3 2048 2045 2047
3 2048 2047 2049
3 1568 2027 1559
3 2051 2034 2027
3 2027 1568 2051
3 1568 2050 2051
3 2051 2050 1570
3 2051 1570 2052
3 2036 2034 2051
3 2036 2051 2053
3 2053 2051 2052
3 2053 2052 2054
3 2052 2062 2061
3 2061 2054 2052
3 1575 2062 2052
3 2052 1570 1575
3 2062 1575 1576
3 115 2062 1576
3 1576 80 115
3 2036 2053 2055
3 2055 2046 2036
3 2056 2047 2046
3 2046 2055 2056
3 2053 2054 2057
3 2057 2055 2053
3 2058 2056 2055
3 2055 2057 2058
3 2049 2047 2056
3 2049 2056 2059
3 2059 2056 2058
3 2059 2058 2060
3 2061 2057 2054
3 2058 2057 2061
3 2058 2061 2062
3 2058 2062 2063
3 2063 2062 115
3 2063 115 117
3 2060 2058 2063
3 2060 2063 2064
3 2065 2064 2063
3 2065 2063 117
3 117 116 2065
3 2065 116 114
3 2041 2066 2042
3 2043 2067 2066
3 2043 2066 2041
3 2016 2008 2042
3 2016 2042 2066
3 2016 2066 2068
3 2068 2066 2067
3 2068 2067 2069
3 2016 2068 2071
3 2071 2019 2016
3 2071 2068 2070
3 2020 2019 2071
3 2072 2070 2068
3 2068 2069 2072
3 2043 2048 2073
3 2073 2067 2043
3 2048 2049 2074
3 2074 2073 2048
3 2075 2069 2067
3 2067 2073 2075
3 2076 2075 2073
3 2073 2074 2076
3 2072 2069 2075
3 2072 2075 2077
3 2078 2077 2075
3 2075 2076 2078
3 2076 2079 2078
3 2078 2079 2080
3 2070 2081 2071
3 2083 2023 2020
3 2083 2020 2071
3 2083 2071 2081
3 2083 2081 2082
3 2072 2084 2081
3 2072 2081 2070
3 2082 2081 2084
3 2082 2084 2085
3 2082 2086 2083
3 2085 2087 2086
3 2085 2086 2082
3 2072 2077 2088
3 2088 2084 2072
3 2089 2085 2084
3 2084 2088 2089
3 2078 2088 2077
3 2089 2088 2078
3 2090 2089 2078
3 2078 2080 2090
3 2089 2091 2087
3 2089 2087 2085
3 2089 2090 2092
3 2092 2091 2089
3 2049 2059 2093
3 2093 2074 2049
3 2059 2060 2094
3 2094 2093 2059
3 2095 2076 2074
3 2074 2093 2095
3 2096 2095 2093
3 2093 2094 2096
3 2076 2095 2097
3 2097 2079 2076
3 2098 2080 2079
3 2079 2097 2098
3 2095 2096 2099
3 2099 2097 2095
3 2100 2098 2097
3 2097 2099 2100
3 2060 2064 2101
3 2101 2094 2060
3 2065 2101 2064
3 2102 2096 2094
3 2094 2101 2102
3 2102 2101 2065
3 118 2102 2065
3 2065 114 118
3 2102 2103 2099
3 2102 2099 2096
3 2100 2099 2103
3 2100 2103 2104
3 2102 118 119
3 119 2103 2102
3 120 2104 2103
3 2103 119 120
3 2090 2080 2098
3 2105 2090 2098
3 2098 2106 2105
3 2098 2100 2107
3 2107 2106 2098
3 2105 2092 2090
3 2100 2104 2108
3 2108 2107 2100
3 2104 120 113
3 113 2108 2104
3 1964 46 47
3 47 1966 1964
3 1737 46 1964
3 1964 1965 1737
3 1965 1609 1737
3 1966 47 44
3 1 46 1737
3 1 1737 97
3 2109 1790 1789
3 1789 1786 1978
3 1786 1690 1978
3 1789 1978 2109
3 2109 1978 1981
3 2110 2111 2115
3 2115 2112 1790
3 2112 1812 1790
3 2115 1790 2109
3 2115 2109 2110
3 1814 1812 2112
3 2112 2114 1817
3 1817 1814 2112
3 2114 2112 2115
3 2114 2115 2113
3 1818 1817 2114
3 2113 2115 2111
3 2109 2127 2128
3 2128 2110 2109
3 2127 2109 1981
3 2127 1981 2009
3 2127 2009 2116
3 2110 2117 2111
3 2113 2118 2114
3 2118 2120 1821
3 1821 1818 2114
3 1821 2114 2118
3 2120 2118 2119
3 2111 2122 2118
3 2118 2113 2111
3 2122 2111 2117
3 2122 2117 2121
3 2119 2118 2122
3 2119 2123 2120
3 2121 2124 2122
3 2126 2123 2119
3 2125 2126 2119
3 2119 2122 2125
3 2122 2124 2125
3 2127 2129 2128
3 2130 2131 2117
3 2129 2117 2110
3 2110 2128 2129
3 2117 2129 2130
3 2133 2129 2127
3 2133 2127 2116
3 2133 2116 2132
3 2130 2129 2133
3 2135 2131 2130
3 2135 2130 2134
3 2132 2136 2133
3 2134 2130 2133
3 2137 2134 2133
3 2133 2136 2137
3 2158 2125 2124
3 2135 2124 2121
3 2121 2117 2131
3 2121 2131 2135
3 2124 2135 2158
3 1836 1821 2120
3 2120 2139 1840
3 1840 1836 2120
3 2139 2120 2123
3 2139 2123 2138
3 1841 1840 2139
3 2138 2123 2126
3 2116 2009 2011
3 2202 2137 2136
3 2202 2136 2132
3 2204 2202 2132
3 2132 2116 2011
3 2132 2011 2204
3 2011 2021 2140
3 2011 2140 2204
3 2022 2210 2140
3 2140 2021 2022
3 2142 2210 2022
3 2022 2023 2142
3 2210 2142 2141
3 2142 2023 2083
3 2143 2141 2142
3 2142 2083 2143
3 2083 2086 2143
3 2143 2086 2087
3 2143 2087 2144
3 2144 2087 2091
3 2144 2091 2145
3 2146 2145 2091
3 2091 2092 2146
3 2146 2092 2105
3 2147 2146 2105
3 2105 2106 2147
3 2106 2107 2148
3 2106 2148 2147
3 2149 2148 2107
3 2107 2108 2149
3 122 2149 2108
3 2108 113 122
3 2147 2148 2149
3 2147 2149 2150
3 2151 2150 2149
3 2149 122 2151
3 122 123 2151
3 2151 123 121
3 2125 2152 2126
3 2134 2153 2135
3 2137 2155 2153
3 2153 2134 2137
3 2155 2137 2154
3 2154 2156 2155
3 2153 2159 2158
3 2158 2135 2153
3 2159 2153 2157
3 2159 2160 2152
3 2152 2125 2159
3 2125 2158 2159
3 2157 2153 2155
3 2157 2161 2159
3 2162 2163 2160
3 2160 2159 2161
3 2160 2161 2162
3 2156 2165 2161
3 2156 2161 2157
3 2157 2155 2156
3 2165 2156 2164
3 2162 2161 2165
3 2162 2166 2163
3 2164 2167 2165
3 2169 2166 2162
3 2168 2169 2162
3 2162 2165 2167
3 2162 2167 2168
3 2168 2170 2169
3 2138 2171 2139
3 2172 1894 1841
3 1841 2139 2172
3 2139 2171 2172
3 2173 2174 2171
3 2171 2138 2126
3 2171 2126 2152
3 2171 2152 2173
3 2172 2171 2174
3 2172 2175 1896
3 2172 1896 1894
3 2173 2176 2174
3 2178 2175 2172
3 2177 2178 2172
3 2172 2174 2176
3 2172 2176 2177
3 2179 1901 1896
3 1896 2175 2179
3 2179 2175 2178
3 2173 2152 2160
3 2180 2176 2173
3 2180 2173 2160
3 2180 2160 2163
3 2177 2176 2180
3 2177 2181 2178
3 2179 2182 1904
3 2179 1904 1901
3 2184 1905 1904
3 2183 2184 1904
3 1904 2182 2183
3 2178 2186 2182
3 2182 2179 2178
3 2186 2178 2181
3 2186 2181 2185
3 2183 2182 2186
3 2183 2187 2184
3 2185 2188 2186
3 2186 2188 2189
3 2186 2189 2187
3 2186 2187 2183
3 2180 2163 2166
3 2166 2190 2180
3 2180 2192 2181
3 2181 2177 2180
3 2191 2192 2180
3 2180 2190 2191
3 2169 2193 2190
3 2190 2166 2169
3 2191 2190 2193
3 2191 2194 2192
3 2193 2169 2170
3 2170 2195 2193
3 2197 2194 2191
3 2196 2197 2191
3 2196 2191 2193
3 2193 2195 2196
3 2185 2181 2192
3 2185 2192 2194
3 2194 2198 2188
3 2194 2188 2185
3 2200 2189 2188
3 2199 2200 2188
3 2188 2198 2199
3 2197 2201 2198
3 2198 2194 2197
3 2199 2198 2201
3 2203 2154 2137
3 2137 2202 2203
3 2140 2205 2204
3 2203 2202 2204
3 2203 2204 2205
3 2203 2205 2206
3 2203 2208 2156
3 2156 2154 2203
3 2208 2203 2207
3 2209 2207 2203
3 2203 2206 2209
3 2164 2156 2208
3 2210 2211 2205
3 2210 2205 2140
3 2206 2205 2211
3 2206 2211 2212
3 2141 2213 2211
3 2141 2211 2210
3 2212 2211 2213
3 2212 2213 2214
3 2215 2209 2206
3 2206 2212 2215
3 2215 2212 2214
3 2215 2214 2216
3 2207 2217 2208
3 2209 2218 2217
3 2209 2217 2207
3 2208 2220 2167
3 2167 2164 2208
3 2219 2220 2208
3 2208 2217 2219
3 2168 2167 2220
3 2219 2217 2218
3 2219 2218 2221
3 2219 2222 2220
3 2168 2220 2222
3 2222 2223 2170
3 2222 2170 2168
3 2219 2221 2224
3 2224 2222 2219
3 2226 2223 2222
3 2225 2226 2222
3 2222 2224 2225
3 2215 2227 2218
3 2215 2218 2209
3 2215 2216 2228
3 2228 2227 2215
3 2221 2218 2227
3 2221 2227 2229
3 2230 2229 2227
3 2227 2228 2230
3 2229 2231 2224
3 2229 2224 2221
3 2232 2225 2224
3 2224 2231 2232
3 2230 2233 2231
3 2230 2231 2229
3 2234 2232 2231
3 2231 2233 2234
3 2236 2195 2170
3 2235 2236 2170
3 2170 2223 2235
3 2196 2195 2236
3 2235 2223 2226
3 2196 2237 2197
3 2199 2238 2200
3 2197 2237 2239
3 2197 2239 2201
3 2240 2241 2238
3 2238 2199 2239
3 2199 2201 2239
3 2238 2239 2240
3 2240 2242 2241
3 2225 2243 2226
3 2225 2232 2244
3 2244 2243 2225
3 2234 2245 2244
3 2234 2244 2232
3 2235 2246 2236
3 2247 2248 2237
3 2246 2237 2196
3 2196 2236 2246
3 2237 2246 2247
3 2246 2226 2243
3 2243 2249 2246
3 2226 2246 2235
3 2250 2247 2246
3 2246 2249 2250
3 2247 2251 2248
3 2247 2250 2252
3 2252 2251 2247
3 2253 2239 2237
3 2253 2237 2248
3 2240 2239 2253
3 2248 2251 2254
3 2248 2254 2253
3 2240 2253 2254
3 2240 2254 2255
3 2255 2242 2240
3 2256 2257 2254
3 2256 2254 2251
3 2251 2252 2256
3 2258 2255 2254
3 2258 2254 2257
3 2260 2249 2243
3 2259 2260 2243
3 2243 2244 2259
3 2250 2249 2260
3 2261 2259 2244
3 2244 2245 2261
3 2259 2262 2260
3 2260 2264 2252
3 2252 2250 2260
3 2264 2260 2262
3 2264 2262 2263
3 2261 2265 2262
3 2261 2262 2259
3 2266 2263 2262
3 2262 2265 2266
3 2256 2252 2264
3 2256 2267 2257
3 2258 2257 2267
3 2267 2268 2258
3 2263 2266 2269
3 2269 2264 2263
3 125 2268 2267
3 124 125 2267
3 2267 2256 2264
3 2267 2264 2269
3 2267 2269 124
3 1927 1905 2184
3 1927 2184 2187
3 2187 2270 1930
3 2187 1930 1927
3 2272 1931 1930
3 2271 2272 1930
3 1930 2270 2271
3 2274 2270 2187
3 2273 2274 2187
3 2187 2189 2273
3 2271 2270 2274
3 1932 1931 2272
3 2273 2189 2200
3 2271 2275 2272
3 2273 2276 2274
3 2276 2278 2275
3 2275 2271 2274
3 2275 2274 2276
3 2278 2276 2277
3 2277 2279 2278
3 2275 2281 1938
3 2275 1938 1932
3 1932 2272 2275
3 2280 2281 2275
3 2275 2278 2280
3 2278 2279 2280
3 2276 2200 2238
3 2238 2282 2276
3 2200 2276 2273
3 2283 2277 2276
3 2276 2282 2283
3 2284 2282 2238
3 2284 2238 2241
3 2283 2282 2284
3 2277 2283 2285
3 2285 2279 2277
3 2241 2242 2286
3 2241 2286 2284
3 2286 2288 2285
3 2285 2283 2284
3 2285 2284 2286
3 2288 2286 2287
3 2280 2279 2285
3 2280 2285 2288
3 2280 2289 2281
3 2287 2290 2288
3 127 2289 2280
3 126 127 2280
3 2280 2288 126
3 2288 2290 126
3 1941 1938 2281
3 2281 129 1943
3 1943 1941 2281
3 129 2281 2289
3 129 2289 128
3 109 1943 129
3 128 2289 127
3 2258 2287 2286
3 2286 2242 2255
3 2286 2255 2258
3 131 2290 2287
3 130 131 2287
3 2287 2258 130
3 2258 2268 130
3 126 2290 131
3 130 2268 125
3 2141 2143 2291
3 2291 2213 2141
3 2214 2213 2291
3 2214 2291 2292
3 2143 2144 2293
3 2293 2291 2143
3 2292 2291 2293
3 2292 2293 2294
3 2216 2214 2292
3 2216 2292 2295
3 2295 2292 2294
3 2295 2294 2296
3 2294 2293 2145
3 2297 2296 2294
3 2293 2144 2145
3 2298 2294 2145
3 2145 2146 2298
3 2294 2298 2297
3 2297 2298 2299
3 2216 2295 2300
3 2300 2228 2216
3 2295 2296 2301
3 2301 2300 2295
3 2302 2230 2228
3 2228 2300 2302
3 2303 2302 2300
3 2300 2301 2303
3 2302 2304 2233
3 2302 2233 2230
3 2305 2234 2233
3 2233 2304 2305
3 2303 2306 2304
3 2303 2304 2302
3 2307 2305 2304
3 2304 2306 2307
3 2297 2301 2296
3 2308 2307 2306
3 2308 2306 2303
3 2303 2301 2297
3 2303 2297 2299
3 2303 2299 2308
3 2147 2309 2298
3 2147 2298 2146
3 2299 2298 2309
3 2299 2309 2310
3 2151 121 133
3 133 2309 2150
3 2309 2147 2150
3 133 2150 2151
3 134 2310 2309
3 2309 133 134
3 2311 2308 2299
3 2299 2310 2311
3 132 2311 2310
3 2310 134 132
3 2305 2312 2245
3 2305 2245 2234
3 2307 2313 2312
3 2307 2312 2305
3 2308 2314 2313
3 2308 2313 2307
3 2315 2266 2265
3 2265 2261 2312
3 2261 2245 2312
3 2315 2265 2312
3 2312 2313 2315
3 2315 2313 2314
3 2315 2314 2316
3 2315 137 2269
3 2269 2266 2315
3 137 2315 136
3 124 2269 137
3 135 136 2315
3 2315 2316 135
3 2311 2318 2314
3 2314 2308 2311
3 2318 2311 2317
3 138 2317 2311
3 2311 132 138
3 2317 2319 2318
3 138 140 2319
3 2319 2317 138
3 140 138 139
3 2316 2314 2318
3 141 135 2316
3 2316 2318 2319
3 2316 2319 141
3 141 2319 140
3 2320 2322 2321
3 2324 2323 2320
3 2320 2321 2324
3 2324 2325 2323
3 2326 2321 2322
3 2322 2327 2326
3 2326 2327 2328
3 2324 2321 2326
3 2324 2326 2329
3 2329 2326 2328
3 2329 2328 2330
3 2329 2331 2325
3 2329 2325 2324
3 2330 2331 2329
3 2332 2334 2333
3 2335 2337 2336
3 2338 2340 2339
3 2339 2340 2332
3 2339 2332 2333
3 2335 2339 2333
3 2333 2337 2335
3 2341 2343 2342
3 2364 2342 2343
3 2366 2343 93
3 93 92 2366
3 2343 2366 2364
3 2342 2364 2344
3 2341 2333 2334
3 2343 2334 91
3 91 94 2343
3 2334 2343 2341
3 93 2343 94
3 2345 2336 2337
3 2345 2337 2341
3 2341 2342 2345
3 2345 2342 2344
3 2320 2345 2344
3 2344 2322 2320
3 2341 2337 2333
3 2346 2348 2347
3 2334 2347 2348
3 2334 2348 95
3 95 96 2334
3 2347 2334 2332
3 2348 54 55
3 2348 55 97
3 97 98 2348
3 54 2348 2346
3 95 2348 98
3 2349 2346 2347
3 2349 2347 2340
3 2349 2340 2338
3 2332 2340 2347
3 56 54 2346
3 56 2346 2349
3 91 2334 96
3 2351 2350 2335
3 2335 2336 2351
3 2352 2338 2339
3 2352 2339 2353
3 2350 2353 2339
3 2339 2335 2350
3 2354 2350 2351
3 2354 2351 2355
3 2357 2356 2352
3 2352 2353 2357
3 2357 2353 2350
3 2357 2350 2354
3 2351 2336 2345
3 2351 2345 2358
3 2323 2358 2345
3 2345 2320 2323
3 2359 2355 2351
3 2351 2358 2359
3 2359 2358 2323
3 2359 2323 2325
3 2359 2325 2360
3 2352 2361 2349
3 2349 2338 2352
3 57 56 2349
3 57 2349 2361
3 2362 2361 2352
3 2362 2352 2356
3 2362 2363 58
3 58 57 2362
3 57 2361 2362
3 2365 2364 2366
3 2366 2367 2365
3 2365 2367 2369
3 2365 2369 2368
3 92 101 2367
3 2367 2366 92
3 100 2369 2367
3 100 2367 101
3 2344 2364 2365
3 2344 2365 2370
3 2371 2370 2365
3 2365 2368 2371
3 2368 2369 2373
3 2368 2373 2372
3 2372 2373 2374
3 102 2373 2369
3 102 2369 100
3 2374 2373 102
3 2375 2374 102
3 102 99 2375
3 2376 2371 2368
3 2368 2372 2376
3 2376 2372 2374
3 2376 2374 2378
3 2376 2378 2377
3 2375 2378 2374
3 2370 2371 2379
3 2379 2327 2322
3 2370 2379 2322
3 2322 2344 2370
3 2380 2379 2371
3 2371 2376 2380
3 2381 2380 2376
3 2376 2377 2381
3 2380 2328 2327
3 2327 2379 2380
3 2328 2380 2382
3 2383 2382 2380
3 2380 2381 2383
3 2384 2375 99
3 99 105 2384
3 2384 105 104
3 2384 104 2385
3 2377 2378 2386
3 2384 2386 2378
3 2378 2375 2384
3 2386 2384 2387
3 2388 2387 2384
3 2384 2385 2389
3 2384 2389 2388
3 2388 2389 2390
3 2385 104 106
3 2385 106 2391
3 2391 2389 2385
3 2393 2391 106
3 106 107 2393
3 2391 2393 2392
3 2392 2393 2394
3 108 2393 107
3 2395 2394 2393
3 2393 108 103
3 2393 103 2395
3 2392 2390 2389
3 2389 2391 2392
3 2390 2392 2396
3 2397 2396 2392
3 2392 2394 2397
3 2398 2397 2394
3 2394 2395 2399
3 2394 2399 2398
3 2381 2377 2386
3 2381 2386 2401
3 2381 2401 2400
3 2400 2401 2402
3 2387 2401 2386
3 2403 2402 2401
3 2401 2387 2388
3 2401 2388 2403
3 2404 2383 2381
3 2381 2400 2404
3 2404 2400 2402
3 2404 2402 2405
3 2405 2402 2403
3 2405 2403 2406
3 2408 2406 2403
3 2403 2388 2390
3 2403 2390 2408
3 2406 2408 2412
3 2406 2412 2407
3 2408 2390 2396
3 2408 2396 2409
3 2410 2409 2396
3 2396 2397 2410
3 2411 2410 2397
3 2397 2398 2411
3 2409 2412 2408
3 2413 2407 2412
3 2412 2409 2410
3 2412 2410 2413
3 2414 2413 2410
3 2410 2411 2414
3 2415 2395 103
3 103 111 2416
3 103 2416 2415
3 110 2417 2416
3 110 2416 111
3 2415 2399 2395
3 112 2418 2417
3 112 2417 110
3 2420 2418 112
3 2420 112 109
3 2420 109 2419
3 2419 2421 2420
3 2330 2328 2382
3 2330 2382 2383
3 2330 2383 2422
3 2360 2325 2331
3 2360 2331 2423
3 2424 2423 2331
3 2331 2330 2424
3 2330 2422 2424
3 2422 2383 2404
3 2425 2422 2404
3 2404 2405 2425
3 2405 2406 2425
3 2426 2425 2406
3 2406 2407 2426
3 2426 2407 2413
3 2427 2426 2413
3 2413 2414 2427
3 2424 2422 2425
3 2424 2425 2429
3 2424 2429 2428
3 2426 2429 2425
3 2428 2429 2430
3 2431 2430 2429
3 2431 2429 2426
3 2426 2427 2432
3 2426 2432 2431
3 2431 2432 2434
3 2431 2434 2433
3 2435 2433 2434
3 2434 2436 2435
3 97 55 1
3 2363 2437 62
3 62 58 2363
3 2438 143 63
3 2437 2438 63
3 63 62 2437
3 2439 144 143
3 2439 143 2438
3 2440 142 144
3 2440 144 2439
3 2441 2442 125
3 125 124 2441
3 2443 2444 2442
3 2442 2441 2443
3 2445 2446 2444
3 2444 2443 2445
3 126 2447 127
3 128 2448 129
3 2449 2419 109
3 109 129 2448
3 109 2448 2449
3 127 2451 2448
3 2448 128 127
3 2450 2451 127
3 127 2447 2450
3 2449 2448 2451
3 2449 2453 2421
3 2421 2419 2449
3 2453 2449 2452
3 2455 2451 2450
3 2455 2450 2454
3 2452 2449 2451
3 2452 2451 2455
3 130 2456 131
3 2458 2447 126
3 2458 126 131
3 2458 131 2456
3 2458 2456 2457
3 2442 2459 2456
3 2456 130 125
3 2456 125 2442
3 2457 2456 2459
3 2460 2461 2458
3 2458 2457 2460
3 2462 2459 2442
3 2462 2442 2444
3 2462 2460 2457
3 2457 2459 2462
3 2461 2454 2450
3 2450 2447 2458
3 2450 2458 2461
3 2464 2453 2452
3 2463 2464 2452
3 2452 2455 2463
3 2455 2454 2463
3 2465 2461 2460
3 2465 2460 2462
3 2446 2465 2462
3 2462 2444 2446
3 2465 2463 2454
3 2454 2461 2465
3 2467 137 136
3 2467 136 2466
3 2441 124 137
3 2441 137 2467
3 2468 2466 136
3 136 135 2468
3 2469 2470 2467
3 2467 2466 2469
3 2470 2443 2441
3 2441 2467 2470
3 2469 2466 2468
3 2469 2468 2471
3 147 2472 140
3 140 139 147
3 2474 2475 2473
3 146 2473 2475
3 146 2475 2472
3 2472 147 146
3 2468 135 141
3 2468 141 2476
3 2472 2476 141
3 141 140 2472
3 2475 2471 2468
3 2468 2476 2475
3 2471 2475 2474
3 2472 2475 2476
3 2445 2443 2470
3 2445 2470 2469
3 2477 2445 2469
3 2469 2471 2477
3 2478 2474 2473
3 145 2478 2473
3 2473 146 145
3 2478 2477 2471
3 2471 2474 2478
3 2445 2479 2446
3 2481 2482 2480
3 2483 2484 2464
3 2464 2463 2483
3 2485 2486 2465
3 2465 2446 2479
3 2465 2479 2485
3 2483 2463 2465
3 2483 2465 2486
3 2488 2489 2487
3 2483 2435 2436
3 2436 2484 2483
3 2435 2483 2489
3 2435 2489 2488
3 2481 2487 2489
3 2489 2486 2482
3 2486 2485 2482
3 2489 2482 2481
3 2486 2489 2483
3 2477 2491 2479
3 2479 2445 2477
3 2491 2477 2490
3 2492 2478 145
3 2492 145 148
3 2492 2490 2477
3 2477 2478 2492
3 2494 2495 2493
3 2494 2480 2482
3 2495 2482 2491
3 2491 2490 2495
3 2482 2495 2494
3 2440 2493 2495
3 2495 2492 148
3 2495 148 142
3 2495 142 2440
3 2492 2495 2490
3 2485 2479 2491
3 2491 2482 2485
3 2496 2362 2356
3 2356 2357 2497
3 2357 2354 2497
3 2354 2355 2497
3 2355 2359 2497
3 2359 2360 2497
3 2356 2497 2496
3 2362 2496 2363
3 2423 2424 2498
3 2498 2497 2423
3 2497 2360 2423
3 2430 2431 2498
3 2498 2424 2428
3 2498 2428 2430
3 2499 2496 2497
3 2497 2498 2499
3 2433 2435 2499
3 2499 2498 2433
3 2498 2431 2433
3 2437 2496 2439
3 2439 2438 2437
3 2437 2363 2496
3 2439 2496 2440
3 2493 2440 2496
3 2480 2496 2499
3 2499 2435 2488
3 2499 2488 2487
3 2499 2487 2481
3 2499 2481 2480
3 2496 2480 2494
3 2496 2494 2493
3 2398 2399 2500
3 2501 2411 2398
3 2398 2500 2501
3 2502 2414 2411
3 2411 2501 2502
3 2415 2416 2503
3 2503 2416 2417
3 2503 2417 2504
3 2503 2500 2399
3 2399 2415 2503
3 2500 2503 2505
3 2505 2503 2504
3 2505 2504 2506
3 2504 2417 2418
3 2504 2418 2507
3 2507 2418 2420
3 2508 2506 2504
3 2504 2507 2508
3 2508 2507 2420
3 2508 2420 2421
3 2508 2421 2509
3 2501 2500 2505
3 2501 2505 2510
3 2510 2505 2506
3 2510 2506 2511
3 2502 2501 2510
3 2502 2510 2512
3 2513 2512 2510
3 2510 2511 2514
3 2510 2514 2513
3 2513 2514 2515
3 2516 2515 2514
3 2514 2511 2508
3 2511 2506 2508
3 2514 2508 2516
3 2508 2509 2516
3 2427 2414 2502
3 2427 2502 2517
3 2517 2432 2427
3 2517 2502 2512
3 2518 2517 2512
3 2512 2513 2518
3 2513 2515 2518
3 2518 2515 2516
3 2518 2516 2519
3 2518 2434 2432
3 2518 2432 2517
3 2518 2519 2436
3 2436 2434 2518
3 2509 2421 2453
3 2516 2509 2453
3 2516 2453 2464
3 2484 2519 2516
3 2516 2464 2484
3 2484 2436 2519
3 149 150 2520
3 2520 150 151
3 152 153 2521
3 154 155 2522
3 2521 153 156
3 2523 2521 156
3 156 2524 2523
3 2523 2524 2525
3 154 2522 2526
3 2526 2524 154
3 2524 156 154
3 2525 2524 2526
3 2525 2526 2527
3 157 158 2528
3 2521 2528 158
3 158 152 2521
3 2528 2521 2530
3 2528 2530 2529
3 2529 2530 2531
3 159 157 2528
3 2532 159 2528
3 2528 2533 2532
3 2532 2533 2534
3 2529 2533 2528
3 2535 2534 2533
3 2536 2533 2529
3 2529 2531 2536
3 2533 2536 2535
3 2535 2536 2537
3 2525 2527 2538
3 2538 2536 2531
3 2525 2538 2531
3 2525 2531 2530
3 2530 2521 2523
3 2530 2523 2525
3 2537 2536 2538
3 2537 2538 2539
3 160 161 2541
3 160 2541 2540
3 2540 2541 2542
3 162 163 2544
3 162 2544 2543
3 2543 2544 2545
3 2540 2544 163
3 2540 163 160
3 2545 2544 2540
3 2545 2540 2542
3 2545 2542 2547
3 2545 2547 2546
3 2546 2547 2548
3 164 165 2550
3 164 2550 2549
3 2549 2550 2551
3 166 167 2553
3 166 2553 2552
3 2552 2553 2555
3 2552 2555 2554
3 164 2549 2553
3 2553 167 164
3 2551 2556 2555
3 2549 2551 2555
3 2555 2553 2549
3 2557 2554 2555
3 2555 2558 2557
3 2557 2558 2559
3 2560 2558 2555
3 2560 2555 2556
3 2559 2558 2560
3 2561 2559 2560
3 2560 2562 2561
3 162 2543 2550
3 2550 165 162
3 2564 2551 2550
3 2550 2543 2545
3 2550 2545 2564
3 2551 2564 2563
3 2546 2564 2545
3 2563 2556 2551
3 2560 2548 2565
3 2565 2562 2560
3 2564 2548 2560
3 2560 2556 2563
3 2560 2563 2564
3 2548 2564 2546
3 2561 2562 2566
3 2582 2566 2562
3 2562 2565 2582
3 2566 2582 2588
3 2566 2588 2567
3 2532 2541 161
3 2532 161 159
3 2542 2541 2532
3 2568 2542 2532
3 2532 2534 2569
3 2532 2569 2568
3 2535 2569 2534
3 2568 2547 2542
3 2548 2547 2568
3 2570 2548 2568
3 2568 2569 2537
3 2569 2535 2537
3 2570 2568 2537
3 2537 2571 2570
3 2539 2572 2576
3 2537 2539 2576
3 2576 2575 2537
3 2575 2571 2537
3 2548 2570 2584
3 2584 2565 2548
3 2570 2571 2573
3 2575 2576 2574
3 2577 2574 2576
3 2576 2572 2577
3 2578 2573 2571
3 2571 2575 2578
3 2575 2574 2578
3 2578 2574 2577
3 2579 2578 2577
3 2577 2580 2579
3 2579 2580 2581
3 2582 2565 2584
3 2582 2584 2583
3 2585 2583 2584
3 2584 2570 2585
3 2570 2573 2586
3 2570 2586 2585
3 2585 2586 2587
3 2583 2589 2588
3 2583 2588 2582
3 2590 2567 2588
3 2588 2589 2590
3 2585 2589 2583
3 2591 2590 2589
3 2589 2585 2591
3 2585 2587 2591
3 2587 2592 2591
3 2591 2592 2593
3 2573 2578 2594
3 2594 2586 2573
3 2595 2587 2586
3 2586 2594 2595
3 2579 2594 2578
3 2596 2595 2594
3 2594 2579 2596
3 2579 2581 2596
3 2587 2595 2597
3 2597 2592 2587
3 2595 2596 2598
3 2598 2597 2595
3 2599 2593 2592
3 2592 2597 2599
3 2600 2599 2597
3 2597 2598 2600
3 168 169 2602
3 168 2602 2601
3 2601 2602 2604
3 2601 2604 2603
3 2605 170 171
3 171 2606 2605
3 2607 2605 2606
3 2606 2608 2607
3 168 2601 2606
3 2606 171 168
3 2601 2603 2608
3 2608 2606 2601
3 2609 2603 2604
3 2604 2610 2609
3 2609 2610 2611
3 2607 2608 2613
3 2607 2613 2612
3 2612 2613 2614
3 2609 2613 2608
3 2609 2608 2603
3 2615 2614 2613
3 2616 2613 2609
3 2609 2611 2616
3 2613 2616 2615
3 2617 172 173
3 173 2618 2617
3 2619 2617 2618
3 2618 2620 2619
3 2621 2623 2622
3 2624 2622 2623
3 2623 2625 2624
3 174 172 2617
3 2621 174 2617
3 2617 2623 2621
3 2617 2619 2625
3 2625 2623 2617
3 2619 2620 2627
3 2619 2627 2626
3 2626 2627 2628
3 2624 2625 2630
3 2624 2630 2629
3 2629 2630 2631
3 2626 2630 2625
3 2626 2625 2619
3 2631 2630 2626
3 2632 2631 2626
3 2626 2628 2633
3 2626 2633 2632
3 170 2605 2618
3 2618 173 170
3 2605 2607 2620
3 2620 2618 2605
3 2612 2627 2620
3 2612 2620 2607
3 2628 2627 2612
3 2634 2628 2612
3 2612 2614 2635
3 2612 2635 2634
3 2615 2635 2614
3 2634 2633 2628
3 2615 2616 2636
3 2632 2633 2637
3 2634 2635 2638
3 2636 2638 2635
3 2635 2615 2636
3 2638 2636 2640
3 2638 2640 2639
3 2639 2640 2641
3 2638 2637 2633
3 2633 2634 2638
3 2637 2638 2643
3 2637 2643 2642
3 2642 2643 2644
3 2639 2643 2638
3 2641 2644 2643
3 2643 2639 2641
3 2644 2641 2645
3 2646 175 176
3 176 2647 2646
3 2648 2646 2647
3 2647 2649 2648
3 2648 2649 2651
3 2648 2651 2650
3 2650 2651 2652
3 177 175 2646
3 177 2646 2653
3 2653 2646 2648
3 2653 2648 2654
3 2655 178 179
3 179 2656 2655
3 2657 2655 2656
3 2656 2658 2657
3 177 2653 2656
3 2656 179 177
3 2653 2654 2658
3 2658 2656 2653
3 2659 2654 2648
3 2648 2650 2659
3 2659 2650 2652
3 2660 2659 2652
3 2652 2661 2660
3 2657 2658 2663
3 2657 2663 2662
3 2662 2663 2665
3 2662 2665 2664
3 2659 2663 2658
3 2659 2658 2654
3 2660 2665 2663
3 2660 2663 2659
3 2660 2661 2666
3 2664 2665 2667
3 2667 2665 2660
3 2667 2660 2666
3 2668 2667 2666
3 2666 2669 2668
3 2668 2669 2670
3 2671 180 181
3 181 2621 2671
3 2621 2622 2671
3 2671 2622 2624
3 2671 2624 2672
3 2621 181 174
3 180 2671 2647
3 2647 176 180
3 2671 2672 2649
3 2649 2647 2671
3 2673 2672 2624
3 2624 2629 2673
3 2673 2629 2631
3 2673 2631 2675
3 2673 2675 2674
3 2632 2675 2631
3 2673 2651 2649
3 2673 2649 2672
3 2652 2651 2673
3 2652 2673 2674
3 2652 2674 2676
3 2676 2661 2652
3 2674 2675 2677
3 2678 2677 2675
3 2675 2632 2637
3 2675 2637 2678
3 2676 2674 2677
3 2676 2677 2679
3 2680 2679 2677
3 2677 2678 2681
3 2677 2681 2680
3 2680 2681 2682
3 2683 2678 2637
3 2637 2642 2683
3 2684 2683 2642
3 2642 2644 2684
3 2684 2644 2645
3 2684 2645 2685
3 2683 2681 2678
3 2684 2682 2681
3 2681 2683 2684
3 2682 2684 2686
3 2687 2686 2684
3 2684 2685 2688
3 2684 2688 2687
3 2687 2688 2689
3 2691 2666 2661
3 2661 2676 2679
3 2661 2679 2691
3 2666 2691 2690
3 2690 2691 2692
3 2680 2691 2679
3 2693 2692 2691
3 2693 2691 2680
3 2680 2682 2693
3 2690 2669 2666
3 2694 2670 2669
3 2669 2690 2694
3 2690 2692 2694
3 2694 2692 2693
3 2694 2693 2696
3 2694 2696 2695
3 2695 2696 2697
3 2698 2693 2682
3 2682 2686 2699
3 2682 2699 2698
3 2687 2699 2686
3 2698 2696 2693
3 2699 2964 2962
3 2962 2697 2696
3 2962 2696 2698
3 2962 2698 2699
3 2689 2964 2699
3 2699 2687 2689
3 2964 2689 2700
3 166 2552 2602
3 2602 169 166
3 2554 2604 2602
3 2554 2602 2552
3 2554 2557 2610
3 2610 2604 2554
3 2701 2611 2610
3 2610 2557 2559
3 2610 2559 2702
3 2610 2702 2701
3 2561 2702 2559
3 2701 2616 2611
3 2636 2616 2701
3 2636 2701 2702
3 2703 2636 2702
3 2702 2561 2566
3 2702 2566 2703
3 2704 2703 2566
3 2566 2567 2705
3 2566 2705 2704
3 2704 2705 2712
3 2704 2712 2706
3 2707 2645 2641
3 2708 2641 2640
3 2640 2636 2703
3 2640 2703 2708
3 2641 2708 2707
3 2707 2708 2709
3 2704 2708 2703
3 2706 2709 2708
3 2708 2704 2706
3 2709 2706 2710
3 2567 2590 2711
3 2711 2705 2567
3 2591 2711 2590
3 2713 2712 2705
3 2705 2711 2713
3 2713 2711 2591
3 2714 2713 2591
3 2591 2593 2714
3 2706 2712 2713
3 2706 2713 2715
3 2716 2715 2713
3 2713 2714 2717
3 2713 2717 2716
3 2716 2717 2718
3 2714 2593 2599
3 2714 2599 2719
3 2720 2719 2599
3 2599 2600 2721
3 2599 2721 2720
3 2720 2721 2722
3 2714 2719 2723
3 2723 2717 2714
3 2724 2718 2717
3 2717 2723 2724
3 2720 2723 2719
3 2724 2723 2720
3 2724 2720 2722
3 2724 2722 2725
3 2710 2706 2715
3 2710 2715 2716
3 2726 2710 2716
3 2716 2718 2726
3 2727 2726 2718
3 2718 2724 2727
3 2724 2725 2728
3 2724 2728 2727
3 2707 2688 2685
3 2707 2685 2645
3 2729 2689 2688
3 2729 2688 2707
3 2707 2709 2729
3 2729 2709 2710
3 2729 2710 2730
3 3052 2700 2689
3 3052 2689 2729
3 3052 2729 2731
3 2732 2731 2729
3 2729 2730 2733
3 2729 2733 2732
3 2734 2730 2710
3 2710 2726 2735
3 2710 2735 2734
3 2727 2735 2726
3 2734 2733 2730
3 2727 2728 2736
3 3061 2732 2733
3 3061 2733 2737
3 2734 2735 2738
3 2739 2738 2735
3 2735 2727 2736
3 2735 2736 2739
3 2737 2733 2734
3 2737 2734 2738
3 2737 2738 2740
3 2740 2738 2739
3 2741 2740 2739
3 2739 2742 2741
3 2741 2742 2743
3 2522 155 182
3 2522 182 2744
3 2744 182 183
3 2744 183 2745
3 2744 2746 2526
3 2744 2526 2522
3 2527 2526 2746
3 2527 2746 2747
3 2745 2748 2746
3 2745 2746 2744
3 2747 2746 2748
3 2747 2748 2749
3 2750 2749 2748
3 2751 2748 2745
3 2745 183 149
3 2745 149 2751
3 149 2520 2751
3 2748 2751 2750
3 2750 2751 2752
3 2747 2749 2753
3 2753 2538 2747
3 2538 2527 2747
3 2754 2539 2538
3 2754 2538 2753
3 2753 2755 2754
3 2750 2753 2749
3 2750 2752 2756
3 2750 2756 2755
3 2755 2753 2750
3 2754 2755 2757
3 2757 2755 2756
3 2757 2756 2758
3 2763 2760 2751
3 2751 2520 151
3 2763 2751 151
3 151 184 2761
3 151 2761 2763
3 2760 2763 2759
3 2752 2751 2760
3 2761 184 185
3 2761 185 2762
3 2762 185 186
3 2761 2762 2764
3 2764 2763 2761
3 2765 2759 2763
3 2763 2764 2765
3 186 2767 2764
3 2764 2762 186
3 2767 186 187
3 2767 187 2766
3 2765 2764 2767
3 2759 2768 2760
3 2760 2768 2773
3 2752 2760 2773
3 2773 2769 2756
3 2773 2756 2752
3 2759 2765 2770
3 2770 2768 2759
3 2766 2771 2767
3 2770 2767 2771
3 2771 2772 2770
3 2767 2770 2765
3 2770 2774 2773
3 2773 2768 2770
3 2774 2775 2769
3 2769 2773 2774
3 2772 2776 2774
3 2774 2770 2772
3 2776 2777 2775
3 2775 2774 2776
3 2788 2758 2756
3 2756 2769 2781
3 2756 2781 2788
3 2778 2758 2788
3 2788 2779 2778
3 2778 2779 2780
3 2781 2769 2775
3 2782 2781 2775
3 2775 2783 2782
3 2784 2782 2783
3 2783 2785 2784
3 2777 2786 2783
3 2783 2775 2777
3 2786 2787 2785
3 2785 2783 2786
3 2782 2788 2781
3 2782 2784 2779
3 2779 2788 2782
3 2780 2779 2784
3 2789 2780 2784
3 2789 2784 2785
3 2785 2787 2790
3 2785 2790 2789
3 2754 2572 2539
3 2791 2581 2580
3 2791 2580 2577
3 2577 2572 2754
3 2577 2754 2757
3 2577 2757 2792
3 2577 2792 2791
3 2791 2792 2793
3 2758 2794 2792
3 2758 2792 2757
3 2793 2792 2794
3 2795 2793 2794
3 2794 2796 2795
3 2791 2598 2596
3 2791 2596 2581
3 2600 2598 2791
3 2600 2791 2793
3 2600 2793 2798
3 2600 2798 2797
3 2795 2798 2793
3 2778 2794 2758
3 2794 2780 2799
3 2799 2796 2794
3 2780 2794 2778
3 2789 2799 2780
3 2789 2790 2800
3 2795 2796 2801
3 2797 2798 2802
3 2803 2802 2798
3 2798 2795 2803
3 2795 2801 2803
3 2801 2796 2799
3 2801 2799 2804
3 2806 2804 2799
3 2799 2789 2800
3 2799 2800 2806
3 2804 2806 2805
3 2805 2806 2807
3 2808 2803 2801
3 2801 2804 2809
3 2801 2809 2808
3 2808 2809 2810
3 2805 2809 2804
3 2812 2810 2809
3 2809 2805 2807
3 2809 2807 2812
3 2810 2812 2811
3 2811 2812 2813
3 2766 187 188
3 188 189 2814
3 2766 188 2814
3 2814 2771 2766
3 2814 2815 2772
3 2772 2771 2814
3 2816 2817 2814
3 2814 189 190
3 2814 190 2816
3 2818 2815 2814
3 2818 2814 2817
3 2816 2819 2817
3 2817 2819 2820
3 2817 2820 2818
3 2815 2821 2776
3 2776 2772 2815
3 2822 2777 2776
3 2822 2776 2821
3 2818 2823 2821
3 2821 2815 2818
3 2823 2824 2822
3 2822 2821 2823
3 2818 2820 2825
3 2818 2825 2823
3 2824 2823 2825
3 2825 2826 2824
3 2827 2820 2819
3 191 2827 2819
3 2819 2816 191
3 2816 190 191
3 2828 2826 2825
3 2827 2828 2825
3 2825 2820 2827
3 2829 2786 2777
3 2829 2777 2822
3 2829 2830 2787
3 2787 2786 2829
3 2831 2832 2829
3 2831 2829 2822
3 2831 2822 2824
3 2833 2834 2830
3 2830 2829 2833
3 2829 2832 2833
3 2824 2826 2831
3 2833 2835 2834
3 2830 2836 2790
3 2790 2787 2830
3 2836 2830 2834
3 2836 2834 2835
3 2837 2835 2833
3 2837 2833 2832
3 2828 2837 2832
3 2832 2831 2828
3 2831 2826 2828
3 2838 2836 2835
3 2838 2835 2837
3 2827 191 192
3 192 2839 2827
3 2828 2827 2839
3 2839 2840 2828
3 2837 2828 2840
3 2840 2841 2837
3 2842 2843 2838
3 2842 2838 2837
3 2837 2841 2842
3 2842 2844 2843
3 193 2845 2839
3 2839 192 193
3 2845 2846 2840
3 2840 2839 2845
3 2847 2845 193
3 2847 193 194
3 2848 2846 2845
3 2848 2845 2847
3 2846 2849 2841
3 2841 2840 2846
3 2842 2841 2849
3 2850 2849 2846
3 2850 2846 2848
3 2851 2844 2842
3 2850 2851 2842
3 2842 2849 2850
3 2800 2790 2836
3 2800 2836 2852
3 2852 2836 2838
3 2800 2852 2853
3 2853 2806 2800
3 2854 2807 2806
3 2806 2853 2854
3 2855 2853 2852
3 2855 2852 2838
3 2855 2838 2843
3 2854 2853 2855
3 2807 2854 2856
3 2856 2812 2807
3 2855 2843 2844
3 2844 2857 2855
3 2858 2859 2856
3 2856 2854 2855
3 2856 2855 2857
3 2856 2857 2858
3 2813 2812 2856
3 2813 2856 2860
3 2860 2856 2859
3 2851 2861 2857
3 2857 2844 2851
3 2858 2857 2861
3 2862 2725 2722
3 2722 2721 2797
3 2721 2600 2797
3 2722 2797 2862
3 2862 2728 2725
3 2863 2862 2797
3 2797 2802 2863
3 2864 2863 2802
3 2802 2803 2865
3 2802 2865 2864
3 2864 2865 2866
3 2863 2736 2728
3 2728 2862 2863
3 2736 2863 2867
3 2867 2863 2864
3 2867 2864 2868
3 2868 2864 2866
3 2868 2866 2869
3 2808 2865 2803
3 2866 2865 2808
3 2866 2808 2810
3 2866 2810 2871
3 2866 2871 2870
3 2811 2871 2810
3 2872 2869 2866
3 2866 2870 2872
3 2870 2871 2873
3 2874 2873 2871
3 2871 2811 2813
3 2871 2813 2874
3 2875 2872 2870
3 2870 2873 2875
3 2875 2873 2874
3 2875 2874 2876
3 2739 2736 2867
3 2739 2867 2878
3 2739 2878 2877
3 2877 2878 2879
3 2868 2878 2867
3 2880 2879 2878
3 2878 2868 2869
3 2878 2869 2881
3 2878 2881 2880
3 2877 2742 2739
3 2882 2743 2742
3 2882 2742 2877
3 2877 2879 2882
3 2882 2879 2880
3 2882 2880 2883
3 2880 2881 2884
3 2885 2883 2880
3 2880 2884 2885
3 2872 2881 2869
3 2886 2884 2881
3 2881 2872 2875
3 2881 2875 2886
3 2887 2886 2875
3 2875 2876 2888
3 2875 2888 2887
3 2887 2888 2889
3 2885 2884 2886
3 2885 2886 2891
3 2885 2891 2890
3 2890 2891 2892
3 2887 2891 2886
3 2893 2892 2891
3 2893 2891 2887
3 2887 2889 2893
3 2894 2848 2847
3 195 2894 2847
3 2847 194 195
3 2895 2851 2850
3 2894 2895 2850
3 2850 2848 2894
3 196 2896 2894
3 2894 195 196
3 2896 2897 2895
3 2895 2894 2896
3 2858 2898 2859
3 2874 2813 2860
3 2874 2860 2899
3 2898 2899 2860
3 2860 2859 2898
3 2899 2898 2900
3 2901 2876 2874
3 2874 2899 2902
3 2874 2902 2901
3 2901 2902 2903
3 2900 2905 2902
3 2902 2899 2900
3 2905 2900 2904
3 2903 2902 2905
3 2861 2906 2898
3 2898 2858 2861
3 2895 2906 2861
3 2861 2851 2895
3 2906 2904 2900
3 2900 2898 2906
3 2889 2888 2901
3 2907 2893 2889
3 2888 2876 2901
3 2889 2901 2903
3 2907 2889 2903
3 2903 2905 2907
3 2905 2904 2907
3 2908 2906 2895
3 2908 2895 2897
3 2907 2904 2906
3 2907 2906 2908
3 197 198 2910
3 197 2910 2909
3 2909 2910 2912
3 2909 2912 2911
3 2913 199 200
3 200 2914 2913
3 2915 2913 2914
3 2914 2916 2915
3 197 2909 2914
3 2914 200 197
3 2909 2911 2916
3 2916 2914 2909
3 2917 2911 2912
3 2912 2918 2917
3 2919 2917 2918
3 2918 2920 2919
3 2915 2916 2922
3 2915 2922 2921
3 2921 2922 2924
3 2921 2924 2923
3 2917 2922 2916
3 2917 2916 2911
3 2919 2924 2922
3 2919 2922 2917
3 178 2655 2910
3 2910 198 178
3 2657 2912 2910
3 2657 2910 2655
3 2657 2662 2918
3 2918 2912 2657
3 2662 2664 2920
3 2920 2918 2662
3 2913 64 2
3 2913 2 199
3 2913 2915 65
3 65 64 2913
3 2915 2921 66
3 66 65 2915
3 2921 2923 67
3 67 66 2921
3 2919 2920 2925
3 2923 2924 2926
3 2927 2926 2924
3 2928 2924 2919
3 2919 2925 2928
3 2924 2928 2927
3 2927 2928 2929
3 2930 2925 2920
3 2920 2664 2667
3 2920 2667 2931
3 2920 2931 2930
3 2930 2931 2932
3 2668 2931 2667
3 2933 2932 2931
3 2931 2668 2933
3 2668 2670 2933
3 2930 2928 2925
3 2929 2928 2930
3 2929 2930 2932
3 2929 2932 2934
3 2935 2934 2932
3 2932 2933 2936
3 2932 2936 2935
3 2935 2936 2937
3 68 67 2923
3 2938 68 2923
3 2923 2926 2939
3 2923 2939 2938
3 2938 2939 2940
3 2927 2939 2926
3 2929 2940 2939
3 2939 2927 2929
3 2941 2940 2929
3 2929 2942 2941
3 2938 69 68
3 2940 70 69
3 69 2938 2940
3 2943 70 2940
3 2940 2944 2943
3 2941 2944 2940
3 2941 2942 2945
3 2943 2944 2946
3 2946 2944 2941
3 2946 2941 2945
3 2946 2945 2947
3 2929 2934 2948
3 2948 2942 2929
3 2935 2948 2934
3 2949 2945 2942
3 2942 2948 2949
3 2949 2948 2935
3 2950 2949 2935
3 2935 2937 2950
3 2947 2945 2949
3 2951 2947 2949
3 2949 2952 2951
3 2951 2952 2953
3 2949 2950 2954
3 2954 2952 2949
3 2955 2953 2952
3 2952 2954 2955
3 2694 2695 2958
3 2694 2958 2957
3 2957 2936 2933
3 2694 2957 2933
3 2933 2670 2694
3 2957 2958 2956
3 2959 2956 2958
3 2959 2958 2695
3 2695 2697 2959
3 2960 2937 2936
3 2936 2957 2960
3 2957 2956 2960
3 2960 2956 2959
3 2960 2959 2961
3 2959 2697 2962
3 2959 2962 2963
3 2965 2963 2962
3 2962 2964 2965
3 2966 2965 2964
3 2964 2700 2966
3 2968 2961 2959
3 2959 2963 2968
3 2961 2968 2967
3 2967 2968 2969
3 2965 2968 2963
3 2970 2969 2968
3 2968 2965 2966
3 2968 2966 2970
3 2950 2937 2960
3 2950 2960 2971
3 2972 2971 2960
3 2972 2960 2961
3 2961 2973 2972
3 2972 2973 2974
3 2950 2971 2975
3 2975 2954 2950
3 2976 2955 2954
3 2954 2975 2976
3 2972 2975 2971
3 2976 2975 2972
3 2976 2972 2974
3 2976 2974 2977
3 2967 2973 2961
3 2978 2974 2973
3 2973 2967 2978
3 2967 2969 2978
3 2978 2969 2970
3 2978 2970 2980
3 2978 2980 2979
3 2981 2977 2974
3 2974 2978 2981
3 2978 2982 2981
3 2979 2982 2978
3 2943 72 70
3 2983 73 72
3 2984 72 2943
3 2943 2946 2984
3 72 2984 2983
3 2983 2984 2985
3 2947 2986 2984
3 2947 2984 2946
3 2987 2985 2984
3 2984 2986 2987
3 2983 74 73
3 2985 2988 71
3 2983 2985 71
3 71 74 2983
3 2987 2989 2988
3 2987 2988 2985
3 2951 2986 2947
3 2987 2986 2951
3 2990 2987 2951
3 2951 2953 2990
3 2991 2990 2953
3 2953 2955 2991
3 2955 2992 2991
3 2987 2990 2993
3 2993 2989 2987
3 2991 2993 2990
3 2955 2976 2994
3 2994 2992 2955
3 2976 2977 2995
3 2995 2994 2976
3 2981 2995 2977
3 2979 2980 2996
3 2981 2982 2997
3 2998 2997 2982
3 2982 2979 2998
3 2979 2996 2998
3 76 71 2988
3 76 2988 2999
3 3000 2999 2988
3 2988 2989 3000
3 2991 2992 3001
3 3002 3000 2989
3 2989 2993 3002
3 3002 2993 2991
3 3003 3002 2991
3 2991 3001 3003
3 2999 3004 78
3 2999 78 76
3 3005 79 78
3 78 3004 3005
3 3000 3006 3004
3 3000 3004 2999
3 3007 3005 3004
3 3004 3006 3007
3 3005 3008 77
3 3005 77 79
3 3010 3008 3005
3 3010 3005 3007
3 3010 3007 3009
3 75 77 3008
3 75 3008 3011
3 3011 3008 3010
3 3002 3013 3006
3 3006 3000 3002
3 3013 3002 3012
3 3007 3006 3013
3 3014 3012 3002
3 3002 3003 3014
3 3012 3015 3013
3 3016 3009 3007
3 3007 3013 3016
3 3013 3015 3016
3 3014 3017 3015
3 3014 3015 3012
3 3016 3015 3017
3 3016 3017 3018
3 3019 3001 2992
3 2992 2994 3019
3 3020 3019 2994
3 2994 2995 3020
3 3003 3001 3019
3 3003 3019 3021
3 3022 3021 3019
3 3019 3020 3023
3 3019 3023 3022
3 3022 3023 3024
3 3020 2995 2981
3 3025 3020 2981
3 2981 2997 3025
3 2997 3026 3025
3 3025 3026 3027
3 2998 3028 3026
3 2998 3026 2997
3 3029 3027 3026
3 3026 3028 3029
3 3025 3023 3020
3 3024 3023 3025
3 3030 3024 3025
3 3025 3027 3030
3 3031 3030 3027
3 3027 3029 3032
3 3027 3032 3031
3 3031 3032 3033
3 3034 3014 3003
3 3003 3021 3035
3 3003 3035 3034
3 3034 3035 3036
3 3022 3035 3021
3 3037 3036 3035
3 3035 3022 3024
3 3035 3024 3037
3 3034 3017 3014
3 3018 3017 3034
3 3038 3018 3034
3 3034 3036 3038
3 3039 3038 3036
3 3036 3037 3040
3 3036 3040 3039
3 3039 3040 3041
3 3042 3037 3024
3 3024 3030 3043
3 3024 3043 3042
3 3031 3043 3030
3 3042 3040 3037
3 3042 3043 3044
3 3033 3044 3043
3 3043 3031 3033
3 3045 3044 3033
3 3033 3046 3045
3 3045 3046 3047
3 3044 3041 3040
3 3040 3042 3044
3 3048 3041 3044
3 3044 3049 3048
3 3048 3049 3050
3 3045 3049 3044
3 3051 3050 3049
3 3049 3045 3051
3 3045 3047 3051
3 2966 2700 3052
3 2966 3052 3053
3 3054 3053 3052
3 3052 2731 3055
3 3052 3055 3054
3 3056 2970 2966
3 2966 3053 3057
3 2966 3057 3056
3 3054 3057 3053
3 2732 3055 2731
3 3056 2980 2970
3 3054 3055 3058
3 3056 3057 3059
3 3058 3059 3057
3 3057 3054 3058
3 3059 3058 3060
3 3058 3055 2732
3 3058 2732 3061
3 3058 3061 3062
3 3063 3062 3061
3 3061 2737 3064
3 3061 3064 3063
3 3063 3064 3065
3 3066 3060 3058
3 3058 3062 3067
3 3058 3067 3066
3 3066 3067 3068
3 3063 3067 3062
3 3068 3067 3063
3 3068 3063 3065
3 3068 3065 3069
3 3070 2996 2980
3 2980 3056 3059
3 2980 3059 3070
3 3071 3070 3059
3 3059 3060 3072
3 3059 3072 3071
3 3071 3072 3073
3 3074 2998 2996
3 2996 3070 3075
3 2996 3075 3074
3 3074 3075 3076
3 3071 3075 3070
3 3077 3076 3075
3 3075 3071 3073
3 3075 3073 3077
3 3073 3078 3077
3 3077 3078 3079
3 3066 3072 3060
3 3068 3073 3072
3 3072 3066 3068
3 3080 3073 3068
3 3068 3081 3080
3 3068 3069 3082
3 3082 3081 3068
3 3080 3078 3073
3 3080 3081 3083
3 3084 3083 3081
3 3081 3082 3084
3 3079 3078 3080
3 3085 3079 3080
3 3080 3083 3085
3 3086 3085 3083
3 3083 3084 3086
3 3084 3087 3086
3 3086 3087 3088
3 3089 3069 3065
3 2740 3065 3064
3 3064 2737 2740
3 3065 2740 3090
3 3065 3090 3089
3 3089 3090 3091
3 2741 3090 2740
3 3091 3090 2741
3 3092 3091 2741
3 2741 2743 3092
3 3089 3082 3069
3 3093 3088 3087
3 3093 3087 3084
3 3084 3082 3089
3 3084 3089 3091
3 3093 3084 3091
3 3091 3094 3093
3 3091 3092 3095
3 3095 3094 3091
3 3093 3094 3096
3 3097 3096 3094
3 3094 3095 3097
3 3074 3028 2998
3 3098 3029 3028
3 3099 3028 3074
3 3074 3076 3099
3 3028 3099 3098
3 3077 3099 3076
3 3098 3032 3029
3 3098 3099 3100
3 3100 3099 3077
3 3100 3077 3079
3 3100 3079 3101
3 3033 3032 3098
3 3033 3098 3100
3 3033 3100 3102
3 3103 3102 3100
3 3100 3101 3104
3 3100 3104 3103
3 3103 3104 3105
3 3106 3101 3079
3 3079 3085 3107
3 3079 3107 3106
3 3106 3107 3108
3 3086 3107 3085
3 3108 3107 3086
3 3109 3108 3086
3 3086 3088 3109
3 3106 3104 3101
3 3110 3105 3104
3 3110 3104 3106
3 3106 3108 3110
3 3111 3110 3108
3 3108 3109 3112
3 3108 3112 3111
3 3033 3102 3113
3 3113 3046 3033
3 3114 3047 3046
3 3046 3113 3114
3 3103 3113 3102
3 3114 3113 3103
3 3115 3114 3103
3 3103 3105 3115
3 3051 3047 3114
3 3051 3114 3116
3 3117 3116 3114
3 3114 3115 3118
3 3114 3118 3117
3 3111 3118 3115
3 3110 3111 3115
3 3115 3105 3110
3 3111 3112 3119
3 3117 3118 3120
3 3121 3120 3118
3 3121 3118 3111
3 3111 3119 3121
3 3093 3112 3109
3 3093 3109 3088
3 3122 3119 3112
3 3112 3093 3122
3 3093 3096 3122
3 3122 3096 3097
3 3123 3122 3097
3 3097 3124 3123
3 3123 3124 3125
3 3126 3121 3119
3 3119 3122 3127
3 3119 3127 3126
3 3126 3127 3128
3 3123 3127 3122
3 3129 3128 3127
3 3127 3123 3129
3 3123 3125 3129
3 3009 3130 3010
3 82 75 3011
3 82 3011 3131
3 3131 3011 3010
3 3131 3010 3130
3 3131 3130 3132
3 83 82 3131
3 83 3131 3133
3 3134 3133 3131
3 3131 3132 3134
3 3016 3135 3130
3 3016 3130 3009
3 3016 3018 3136
3 3136 3135 3016
3 3132 3130 3135
3 3132 3135 3137
3 3138 3137 3135
3 3135 3136 3138
3 3139 3134 3132
3 3132 3137 3139
3 3139 3137 3138
3 3139 3138 3140
3 84 83 3133
3 84 3133 3141
3 3142 3141 3133
3 3142 3133 3134
3 3134 3143 3142
3 3142 3143 3144
3 84 3141 3145
3 3145 85 84
3 3146 81 85
3 85 3145 3146
3 3142 3145 3141
3 3146 3145 3142
3 3147 3146 3142
3 3142 3144 3147
3 3134 3139 3148
3 3148 3143 3134
3 3149 3144 3143
3 3143 3148 3149
3 3139 3140 3150
3 3150 3148 3139
3 3151 3149 3148
3 3148 3150 3151
3 3147 3144 3149
3 3147 3149 3152
3 3152 3149 3151
3 3152 3151 3153
3 3018 3038 3154
3 3154 3136 3018
3 3039 3154 3038
3 3155 3138 3136
3 3136 3154 3155
3 3155 3154 3039
3 3155 3039 3041
3 3155 3041 3157
3 3155 3157 3156
3 3156 3157 3158
3 3159 3140 3138
3 3138 3155 3159
3 3155 3160 3159
3 3159 3160 3161
3 3156 3160 3155
3 3162 3161 3160
3 3162 3160 3156
3 3156 3158 3162
3 3048 3157 3041
3 3163 3158 3157
3 3163 3157 3048
3 3048 3050 3163
3 3164 3163 3050
3 3164 3050 3051
3 3051 3165 3164
3 3166 3162 3158
3 3158 3163 3167
3 3158 3167 3166
3 3164 3167 3163
3 3159 3150 3140
3 3151 3150 3159
3 3168 3151 3159
3 3159 3161 3168
3 3169 3168 3161
3 3161 3162 3170
3 3161 3170 3169
3 3171 3153 3151
3 3151 3168 3172
3 3151 3172 3171
3 3169 3172 3168
3 3166 3170 3162
3 3164 3165 3173
3 3166 3167 3174
3 3175 3174 3167
3 3167 3164 3175
3 3164 3173 3175
3 3169 3170 3176
3 3171 3172 3177
3 3178 3177 3172
3 3172 3169 3178
3 3169 3176 3178
3 3179 3178 3176
3 3174 3176 3170
3 3170 3166 3174
3 3176 3174 3179
3 3174 3175 3179
3 87 81 3146
3 3180 87 3146
3 3146 3181 3180
3 3146 3147 3182
3 3182 3181 3146
3 3180 86 87
3 3152 3183 3182
3 3152 3182 3147
3 3152 3153 3184
3 3184 3183 3152
3 3180 3181 3185
3 3186 3185 3181
3 3181 3182 3186
3 88 86 3180
3 88 3180 3185
3 3187 88 3185
3 3185 3188 3187
3 3187 3188 3189
3 3185 3186 3190
3 3190 3188 3185
3 3191 3189 3188
3 3188 3190 3191
3 3192 3186 3182
3 3182 3183 3192
3 3193 3192 3183
3 3183 3184 3193
3 3192 3194 3190
3 3192 3190 3186
3 3191 3190 3194
3 3191 3194 3195
3 3193 3196 3194
3 3193 3194 3192
3 3195 3194 3196
3 3195 3196 3197
3 3187 89 88
3 3198 90 89
3 3198 89 3187
3 3187 3189 3198
3 3198 3189 3191
3 3198 3191 3199
3 80 90 3198
3 80 3198 3200
3 3200 3198 3199
3 3200 3199 3201
3 3202 3199 3191
3 3191 3195 3202
3 3203 3202 3195
3 3195 3197 3203
3 3204 3201 3199
3 3199 3202 3205
3 3199 3205 3204
3 3202 3203 3206
3 3206 3205 3202
3 3207 3204 3205
3 3205 3206 3207
3 3171 3184 3153
3 3193 3184 3171
3 3208 3193 3171
3 3171 3177 3208
3 3208 3177 3178
3 3208 3178 3209
3 3193 3208 3210
3 3210 3196 3193
3 3211 3197 3196
3 3196 3210 3211
3 3208 3209 3212
3 3212 3210 3208
3 3213 3211 3210
3 3210 3212 3213
3 3214 3213 3212
3 3212 3209 3179
3 3209 3178 3179
3 3212 3179 3214
3 3203 3197 3211
3 3203 3211 3215
3 3216 3215 3211
3 3211 3213 3216
3 3213 3217 3216
3 3203 3215 3218
3 3218 3206 3203
3 3216 3218 3215
3 3207 3206 3218
3 3219 3207 3218
3 3218 3216 3219
3 3216 3217 3219
3 3213 3214 3220
3 3220 3217 3213
3 3221 3219 3217
3 3217 3220 3221
3 3051 3116 3222
3 3222 3165 3051
3 3117 3222 3116
3 3223 3173 3165
3 3165 3222 3223
3 3223 3222 3117
3 3224 3223 3117
3 3117 3120 3224
3 3175 3173 3223
3 3175 3223 3225
3 3226 3225 3223
3 3223 3224 3227
3 3223 3227 3226
3 3226 3227 3228
3 3229 3228 3227
3 3230 3227 3224
3 3224 3120 3121
3 3224 3121 3230
3 3227 3230 3229
3 3229 3230 3231
3 3179 3175 3225
3 3233 3179 3225
3 3225 3226 3233
3 3226 3228 3233
3 3179 3233 3232
3 3232 3233 3234
3 3229 3233 3228
3 3235 3234 3233
3 3233 3229 3231
3 3233 3231 3235
3 3126 3230 3121
3 3231 3230 3126
3 3231 3126 3128
3 3231 3128 3236
3 3236 3128 3129
3 3236 3129 3237
3 3235 3231 3236
3 3235 3236 3238
3 3238 3236 3237
3 3238 3237 3239
3 3240 3214 3179
3 3179 3232 3240
3 3241 3240 3232
3 3232 3234 3241
3 3241 3234 3235
3 3241 3235 3242
3 3240 3220 3214
3 3221 3220 3240
3 3221 3240 3241
3 3221 3241 3243
3 3243 3241 3242
3 3243 3242 3244
3 3242 3235 3238
3 3242 3238 3245
3 3245 3238 3239
3 3245 3239 3246
3 3244 3242 3245
3 3244 3245 3247
3 3247 3245 3246
3 3247 3246 3248
3 3249 3092 2743
3 2743 2882 3249
3 2882 3250 3249
3 2883 3250 2882
3 3249 3095 3092
3 3249 3250 3251
3 3252 3251 3250
3 3250 2883 2885
3 3250 2885 3252
3 3097 3095 3249
3 3097 3249 3251
3 3097 3251 3253
3 3254 3253 3251
3 3251 3252 3255
3 3251 3255 3254
3 3254 3255 3256
3 3257 3252 2885
3 2885 2890 3257
3 3258 3257 2890
3 2890 2892 3258
3 3258 2892 2893
3 3258 2893 3259
3 3257 3255 3252
3 3260 3256 3255
3 3260 3255 3257
3 3257 3258 3260
3 3260 3258 3259
3 3260 3259 3261
3 3097 3253 3262
3 3262 3124 3097
3 3263 3125 3124
3 3124 3262 3263
3 3254 3262 3253
3 3263 3262 3254
3 3264 3263 3254
3 3254 3256 3264
3 3129 3125 3263
3 3129 3263 3265
3 3265 3263 3264
3 3265 3264 3266
3 3267 3266 3264
3 3264 3256 3260
3 3267 3264 3260
3 3260 3261 3267
3 196 201 3268
3 196 3268 2896
3 2897 2896 3268
3 3268 3269 2897
3 3271 3272 3270
3 3273 3261 3259
3 3259 2893 2907
3 3259 2907 3273
3 3274 3275 2908
3 2908 2897 3269
3 2908 3269 3274
3 3273 2907 2908
3 3273 2908 3275
3 3267 3261 3273
3 3267 3273 3276
3 3277 3275 3274
3 3277 3274 3272
3 3277 3272 3271
3 3277 3276 3273
3 3273 3275 3277
3 3278 3239 3237
3 3237 3129 3265
3 3278 3237 3265
3 3265 3266 3278
3 3278 3266 3267
3 3278 3267 3279
3 3280 3248 3246
3 3246 3239 3278
3 3246 3278 3280
3 3282 3283 3281
3 3280 3278 3279
3 3280 3279 3283
3 3280 3283 3282
3 3284 3271 3270
3 202 3284 3270
3 3270 203 202
3 3284 3281 3283
3 3284 3283 3279
3 3279 3267 3276
3 3279 3276 3277
3 3279 3277 3284
3 3277 3271 3284
3 3200 3289 115
3 115 80 3200
3 3286 3289 3200
3 3200 3201 3286
3 3289 3286 3285
3 3285 3286 3287
3 3204 3286 3201
3 3288 3287 3286
3 3286 3204 3207
3 3286 3207 3288
3 117 115 3289
3 117 3289 3290
3 3291 3290 3289
3 3289 3285 3291
3 117 3290 3292
3 3292 116 117
3 3291 3292 3290
3 3293 3291 3285
3 3285 3287 3293
3 3294 114 116
3 116 3292 3294
3 3293 3294 3292
3 3292 3291 3293
3 3294 3293 3295
3 3296 3295 3293
3 3293 3287 3288
3 3293 3288 3296
3 3288 3207 3219
3 3288 3219 3297
3 3297 3219 3221
3 3297 3221 3298
3 3300 3296 3288
3 3288 3297 3300
3 3296 3300 3299
3 3297 3298 3301
3 3301 3300 3297
3 118 114 3294
3 118 3294 3302
3 3303 3302 3294
3 3294 3295 3304
3 3294 3304 3303
3 3303 3304 3305
3 118 3302 3306
3 3306 119 118
3 3307 120 119
3 119 3306 3307
3 3303 3306 3302
3 3307 3306 3303
3 3308 3307 3303
3 3303 3305 3308
3 3309 3308 3305
3 3305 3304 3296
3 3304 3295 3296
3 3309 3305 3296
3 3296 3310 3309
3 3307 3311 113
3 3307 113 120
3 3307 3308 3312
3 3312 3311 3307
3 3309 3312 3308
3 3299 3310 3296
3 3298 3221 3243
3 3298 3243 3313
3 3313 3243 3244
3 3313 3244 3314
3 3313 3315 3301
3 3313 3301 3298
3 3314 3317 3315
3 3315 3313 3314
3 3317 3314 3316
3 3318 3316 3314
3 3314 3244 3247
3 3314 3247 3318
3 3247 3248 3318
3 3319 3320 3317
3 3317 3316 3319
3 3319 3316 3318
3 3319 3318 3321
3 218 3322 217
3 219 3323 208
3 219 208 207
3 219 217 3322
3 3322 3320 3319
3 219 3322 3319
3 3319 3321 3323
3 3319 3323 219
3 3299 3300 3324
3 3325 3324 3300
3 3300 3301 3325
3 3309 3310 3326
3 3327 122 113
3 113 3311 3327
3 3328 3327 3311
3 3311 3312 3328
3 122 3327 3329
3 3329 123 122
3 3330 121 123
3 123 3329 3330
3 3328 3331 3329
3 3328 3329 3327
3 3330 3329 3331
3 3330 3331 3332
3 3333 3332 3331
3 3333 3331 3328
3 3328 3312 3309
3 3333 3328 3309
3 3309 3326 3333
3 3334 3326 3310
3 3310 3299 3334
3 3299 3324 3334
3 3334 3324 3325
3 3334 3325 3335
3 3333 3326 3334
3 3333 3334 3336
3 3337 3336 3334
3 3334 3335 3337
3 3325 3301 3315
3 3325 3315 3317
3 3320 3337 3335
3 3335 3325 3317
3 3335 3317 3320
3 3330 3339 133
3 133 121 3330
3 3339 3330 3332
3 3339 3332 3338
3 134 133 3339
3 3340 3338 3332
3 3332 3333 3340
3 3338 3341 3339
3 132 134 3339
3 3342 132 3339
3 3339 3341 3342
3 3340 3343 3341
3 3340 3341 3338
3 3342 3341 3343
3 3342 3343 3344
3 3345 3340 3333
3 3333 3336 3345
3 3346 3345 3336
3 3336 3337 3346
3 3347 3348 3343
3 3343 3340 3345
3 3343 3345 3347
3 3344 3343 3348
3 3349 3347 3345
3 3345 3346 3349
3 3350 138 132
3 132 3342 3350
3 3351 3350 3342
3 3342 3344 3351
3 220 139 138
3 138 3350 220
3 222 3352 221
3 3352 220 3350
3 3350 3351 3352
3 220 3352 222
3 218 221 3352
3 218 3352 3351
3 3351 3344 3348
3 3351 3348 3347
3 3351 3347 3322
3 3347 3349 3322
3 3351 3322 218
3 3320 3322 3349
3 3320 3349 3346
3 3320 3346 3337
3 3353 3354 210
3 3353 210 209
3 3353 3321 3318
3 3318 3248 3280
3 3353 3318 3280
3 3280 3282 3354
3 3282 3281 3354
3 3280 3354 3353
3 202 210 3354
3 202 3354 3284
3 3284 3354 3281
3 3353 209 208
3 208 3323 3353
3 3353 3323 3321
3 3355 3268 201
3 3355 201 211
3 3355 3356 3269
3 3269 3268 3355
3 212 3357 3355
3 3355 211 212
3 3355 3270 3272
3 3272 3356 3355
3 3270 3355 3357
3 3274 3269 3356
3 3356 3272 3274
3 3357 212 203
3 3357 203 3270
3 3358 214 213
3 3359 216 215
3 3359 3360 3361
3 3361 3358 213
3 3361 213 216
3 3361 216 3359
3 3362 3363 3361
3 3362 3361 3360
3 3369 3364 3380
3 3371 3369 3380
3 3380 3379 3371
3 3379 218 217
3 3379 217 3363
3 3379 3363 3371
3 3363 3362 3371
3 207 214 3358
3 219 207 3358
3 3358 3361 219
3 3361 3363 219
3 219 3363 217
3 3367 3360 3359
3 3359 215 63
3 3365 3359 63
3 63 143 3365
3 3359 3365 3367
3 3360 3367 3362
3 3366 3368 3367
3 3366 3367 3365
3 3366 3370 3364
3 3366 3364 3369
3 3369 3368 3366
3 3362 3367 3368
3 3362 3368 3371
3 3371 3368 3369
3 3366 3365 143
3 143 144 3366
3 3366 144 142
3 3366 142 3370
3 147 139 220
3 147 220 3372
3 3373 3374 222
3 222 221 3373
3 3374 3372 220
3 220 222 3374
3 3376 3377 3375
3 146 147 3372
3 146 3372 3377
3 146 3377 3376
3 3378 3375 3377
3 3378 3377 3374
3 3374 3373 3378
3 3374 3377 3372
3 3379 3378 3373
3 3373 221 218
3 3373 218 3379
3 145 146 3376
3 3364 145 3376
3 3376 3375 3364
3 3375 3378 3380
3 3375 3380 3364
3 3379 3380 3378
3 3370 148 145
3 145 3364 3370
3 3370 142 148
