# Supplementary material for: 3DSEM: A 3D microscopy dataset
Source: Data Brief. 2015 Dec 2;6:112–6. doi: 10.1016/j.dib.2015.11.018 (PMC4685174; doi:10.1016/j.dib.2015.11.018)
Supplement: Supplementary file 1 — Supplementary material [file mmc1.zip › Dataset/tapetal cell of Arabidopsis thaliana/readme.txt]

This dataset contains five 2D images from a biological sample called 
�tapetal cell of Arabidopsis thaliana� and its 3D surface model (.off format). 
The set of 2D images were obtained by tilting the SEM specimen stage 9 degrees 
from one to the next in the image sequence.
