# Supplementary material for: 3DSEM: A 3D microscopy dataset
Source: Data Brief. 2015 Dec 2;6:112–6. doi: 10.1016/j.dib.2015.11.018 (PMC4685174; doi:10.1016/j.dib.2015.11.018)
Supplement: Supplementary file 1 — Supplementary material [file mmc1.zip › Dataset/TEM copper grid/a part of 3d surface model/grid-a part.off]

OFF
378 712 0
0.0101008 -0.130901 1.31471 
0.0475968 -0.120453 1.31471 
0.0475968 -0.116353 1.31084 
0.0288488 -0.102718 1.29596 
0.0288488 -0.0976047 1.29306 
0.0426364 -0.0976047 1.29596 
0.0288488 -0.0788567 1.28615 
0.0475968 -0.095787 1.29596 
0.0475968 -0.0788567 1.28942 
0.0288488 -0.116353 1.30621 
0.0475968 -0.0976047 1.29707 
0.0475968 -0.151998 1.35221 
0.0288488 -0.0601087 1.28492 
0.0475968 -0.0601087 1.28917 
0.0288488 -0.0413607 1.2871 
0.0475968 -0.0413607 1.29347 
0.0288488 -0.0226127 1.28935 
0.0454701 -0.0226127 1.29596 
0.0475968 -0.0308548 1.29596 
0.0288488 -0.00386466 1.28849 
0.047162 -0.00386466 1.29596 
0.0475968 -0.0226127 1.29731 
0.0475968 -0.00386466 1.2962 
0.0850928 -0.118303 1.31471 
0.0850928 -0.116353 1.31256 
0.115842 -0.116353 1.31471 
0.0622617 -0.0788567 1.29596 
0.0663448 -0.116353 1.31289 
0.0663448 -0.0976047 1.30097 
0.0850928 -0.0976047 1.30271 
0.0663448 -0.0788567 1.29886 
0.0850928 -0.0788567 1.31425 
0.103841 -0.116353 1.31235 
0.103841 -0.0976047 1.30559 
0.122589 -0.113313 1.31471 
0.122589 -0.0976047 1.3107 
0.0856694 -0.0788567 1.31471 
0.103841 -0.0853435 1.31471 
0.122589 -0.0868107 1.31471 
0.0850928 -0.146562 1.35221 
0.122589 -0.13674 1.35221 
0.122589 -0.116353 1.3173 
0.0944668 -0.0830214 1.31471 
0.0944668 -0.0788567 1.31971 
0.103841 -0.0788567 1.32238 
0.113215 -0.0866724 1.31471 
0.113215 -0.0788567 1.32312 
0.122589 -0.0788567 1.32158 
0.136332 -0.0976047 1.31471 
0.160085 -0.116805 1.35221 
0.160085 -0.116353 1.35085 
0.16052 -0.116353 1.35221 
0.141337 -0.116353 1.32764 
0.141337 -0.0976047 1.31675 
0.148222 -0.116353 1.33346 
0.160085 -0.102893 1.33346 
0.160085 -0.0976047 1.32897 
0.141337 -0.0788567 1.3178 
0.160085 -0.0788567 1.32219 
0.163746 -0.0976047 1.33346 
0.172561 -0.0788567 1.33346 
0.174956 -0.0976047 1.35221 
0.178833 -0.0908206 1.35221 
0.178833 -0.0788567 1.34209 
0.184305 -0.0788567 1.35221 
0.0572546 -0.0601087 1.29596 
0.0512499 -0.0413607 1.29596 
0.0663448 -0.0601087 1.31003 
0.0744502 -0.0788567 1.30534 
0.0678985 -0.0694827 1.30534 
0.0663448 -0.0694827 1.30318 
0.0663448 -0.0666307 1.30534 
0.0753481 -0.0694827 1.31471 
0.0757188 -0.0699521 1.31471 
0.0757188 -0.0788567 1.3065 
0.0850928 -0.0784706 1.31471 
0.0694732 -0.0601087 1.31471 
0.0542035 -0.0507347 1.29596 
0.0569708 -0.0592819 1.29596 
0.0569708 -0.0507347 1.29906 
0.0637276 -0.0601087 1.30534 
0.0612421 -0.0507347 1.30534 
0.0569708 -0.0413607 1.30183 
0.0596535 -0.0413607 1.30534 
0.0663448 -0.0507347 1.31398 
0.0663448 -0.0413607 1.31411 
0.0668252 -0.0507347 1.31471 
0.0668403 -0.0413607 1.31471 
0.0479724 -0.0319867 1.29596 
0.0569708 -0.0319867 1.30423 
0.0578896 -0.0319867 1.30534 
0.0562437 -0.0226127 1.30534 
0.0569708 -0.0272947 1.30534 
0.0661722 -0.0319867 1.31471 
0.0663448 -0.032729 1.31471 
0.0569708 -0.0226127 1.30616 
0.0642448 -0.0226127 1.31471 
0.0563076 -0.0132387 1.30534 
0.0475968 -0.0132387 1.29758 
0.0569708 -0.00940496 1.30534 
0.0569708 -0.00386466 1.30354 
0.0585949 -0.00386466 1.30534 
0.0569708 -0.0132387 1.30613 
0.0644531 -0.0132387 1.31471 
0.0663448 -0.00695103 1.31471 
0.0663448 -0.00386466 1.3137 
0.0675681 -0.00386466 1.31471 
0.0757188 -0.0694827 1.31507 
0.0850928 -0.0694827 1.32155 
0.0757188 -0.0601087 1.3205 
0.0824394 -0.0601087 1.32409 
0.0850928 -0.0634037 1.32409 
0.0850928 -0.0601087 1.32542 
0.0757188 -0.0507347 1.32331 
0.0788821 -0.0554217 1.32409 
0.0804058 -0.0576392 1.32409 
0.0757188 -0.0554217 1.32227 
0.0804058 -0.0601087 1.32308 
0.0769243 -0.0507347 1.32409 
0.0757188 -0.0413607 1.3235 
0.0763314 -0.0460477 1.32409 
0.0757188 -0.0460477 1.32365 
0.0764664 -0.0413607 1.32409 
0.0804058 -0.0554217 1.32486 
0.0850928 -0.0554217 1.3271 
0.0804058 -0.0507347 1.32599 
0.0850928 -0.0507347 1.32815 
0.0804058 -0.0460477 1.32658 
0.0850928 -0.0460477 1.32865 
0.0804058 -0.0413607 1.32666 
0.0849587 -0.0413607 1.32877 
0.0850928 -0.0435245 1.32877 
0.0850928 -0.0413607 1.32882 
0.090511 -0.0694827 1.32409 
0.0944668 -0.0724556 1.32409 
0.103841 -0.0766625 1.32409 
0.0944668 -0.0694827 1.32569 
0.103841 -0.0694827 1.32883 
0.0944668 -0.0601087 1.33014 
0.103841 -0.0601087 1.33293 
0.113215 -0.0777988 1.32409 
0.122589 -0.0761849 1.32409 
0.113215 -0.0694827 1.33086 
0.122589 -0.0694827 1.33065 
0.106756 -0.0601087 1.33346 
0.113215 -0.0645184 1.33346 
0.122589 -0.0655521 1.33346 
0.0885656 -0.0554217 1.32877 
0.0897798 -0.0576287 1.32877 
0.0897798 -0.0601087 1.32793 
0.0914942 -0.0601087 1.32877 
0.0865203 -0.0507347 1.32877 
0.0897798 -0.0554217 1.32935 
0.0944668 -0.0554217 1.33153 
0.0897798 -0.0507347 1.33019 
0.0944668 -0.0507347 1.33208 
0.0993549 -0.0507347 1.33346 
0.103841 -0.0582898 1.33346 
0.0854113 -0.0460477 1.32877 
0.0897798 -0.0460477 1.3303 
0.0944668 -0.0460477 1.33183 
0.0897798 -0.0413607 1.33027 
0.0944668 -0.0413607 1.33129 
0.103841 -0.043294 1.33346 
0.103841 -0.0413607 1.33302 
0.106157 -0.0413607 1.33346 
0.113215 -0.0601087 1.33492 
0.122589 -0.0601087 1.33548 
0.103841 -0.0507347 1.33428 
0.113215 -0.0507347 1.33569 
0.122589 -0.0507347 1.33568 
0.113215 -0.0413607 1.33457 
0.122589 -0.0413607 1.33463 
0.0663448 -0.0319867 1.31489 
0.0663448 -0.0226127 1.31701 
0.0757188 -0.0319867 1.3239 
0.0759464 -0.0319867 1.32409 
0.0757188 -0.0226127 1.32388 
0.0761227 -0.0226127 1.32409 
0.0850928 -0.0319867 1.32861 
0.0850928 -0.0226127 1.32638 
0.0663448 -0.0132387 1.31649 
0.0757188 -0.0132387 1.32196 
0.0850928 -0.0154127 1.32409 
0.0850928 -0.0132387 1.32356 
0.0757188 -0.00386466 1.31969 
0.0850928 -0.00386466 1.32238 
0.0944668 -0.0319867 1.32935 
0.103841 -0.0319867 1.3302 
0.0944668 -0.0226127 1.32633 
0.103841 -0.0226127 1.32738 
0.113215 -0.0343969 1.33346 
0.113215 -0.0319867 1.33301 
0.115039 -0.0319867 1.33346 
0.113215 -0.0226127 1.3313 
0.118666 -0.0226127 1.33346 
0.0944668 -0.0137576 1.32409 
0.0944668 -0.0132387 1.32401 
0.095358 -0.0132387 1.32409 
0.0944668 -0.00386466 1.32379 
0.0960861 -0.00386466 1.32409 
0.103841 -0.0132387 1.32615 
0.103841 -0.00386466 1.32687 
0.113215 -0.0132387 1.33073 
0.119198 -0.0132387 1.33346 
0.113215 -0.00386466 1.33116 
0.120492 -0.00386466 1.33346 
0.122589 -0.0319867 1.33433 
0.122589 -0.0226127 1.33473 
0.122589 -0.0132387 1.33504 
0.122589 -0.00386466 1.33415 
0.131963 -0.0721961 1.32409 
0.131963 -0.0788567 1.31896 
0.136158 -0.0694827 1.32409 
0.141337 -0.0694827 1.32172 
0.141337 -0.065274 1.32409 
0.131963 -0.0694827 1.3265 
0.129434 -0.0601087 1.33346 
0.131963 -0.0601087 1.33227 
0.141337 -0.0601087 1.32682 
0.160085 -0.0601087 1.32259 
0.131963 -0.0541307 1.33346 
0.13234 -0.0507347 1.33346 
0.141337 -0.0507347 1.33002 
0.131423 -0.0413607 1.33346 
0.131963 -0.0448162 1.33346 
0.131963 -0.0413607 1.33336 
0.141337 -0.0413607 1.33128 
0.146327 -0.0601087 1.32409 
0.150711 -0.0562234 1.32409 
0.150711 -0.0601087 1.3225 
0.160085 -0.0519869 1.32409 
0.150711 -0.0507347 1.32579 
0.160085 -0.0507347 1.32422 
0.150711 -0.0413607 1.32765 
0.160085 -0.0413607 1.32501 
0.131963 -0.0507347 1.33358 
0.177392 -0.0601087 1.33346 
0.178814 -0.0413607 1.33346 
0.178833 -0.0601087 1.33528 
0.189516 -0.0601087 1.35221 
0.178833 -0.0413607 1.33349 
0.190498 -0.0413607 1.35221 
0.131963 -0.0367133 1.33346 
0.136312 -0.0319867 1.33346 
0.141337 -0.0319867 1.33269 
0.141337 -0.028952 1.33346 
0.150711 -0.0319867 1.32958 
0.160085 -0.0319867 1.32631 
0.148142 -0.0226127 1.33346 
0.150711 -0.0226127 1.33225 
0.160085 -0.0226127 1.32889 
0.150711 -0.018615 1.33346 
0.153042 -0.0132387 1.33346 
0.160085 -0.0132387 1.33152 
0.152325 -0.00386466 1.33346 
0.160085 -0.00386466 1.33229 
0.131963 -0.0319867 1.33397 
0.131963 -0.0226127 1.33648 
0.141337 -0.0226127 1.33586 
0.131963 -0.0132387 1.33862 
0.141337 -0.0132387 1.33894 
0.131963 -0.00386466 1.33732 
0.141337 -0.00386466 1.33825 
0.150711 -0.0132387 1.33451 
0.150711 -0.00386466 1.33405 
0.174992 -0.0226127 1.33346 
0.165304 -0.00386466 1.33346 
0.178833 -0.0226127 1.33791 
0.188497 -0.0226127 1.35221 
0.178833 -0.00386466 1.34293 
0.18559 -0.00386466 1.35221 
0.0288488 0.0148833 1.28391 
0.0475968 -0.0028463 1.29596 
0.0475968 0.0148833 1.29086 
0.0288488 0.0336314 1.2801 
0.0475968 0.0336314 1.28742 
0.0578748 0.0148833 1.29596 
0.0658297 0.0336314 1.29596 
0.0518874 0.00550935 1.29596 
0.0569708 0.00550935 1.29949 
0.0630628 0.00550935 1.30534 
0.0569708 0.0135408 1.29596 
0.0663448 0.010574 1.30534 
0.0663448 0.0148833 1.30228 
0.0663448 0.00550935 1.30913 
0.0696677 0.0148833 1.30534 
0.0723708 0.00550935 1.31471 
0.0757188 0.010114 1.31471 
0.0757188 0.0148833 1.31071 
0.0810907 0.0148833 1.31471 
0.0663448 0.0336314 1.29623 
0.0850928 0.0176356 1.31471 
0.0850928 0.0336314 1.30664 
0.102869 0.0336314 1.31471 
0.0622 0.0523794 1.29596 
0.0663448 0.0523794 1.2984 
0.0850928 0.0523794 1.31041 
0.0926066 0.0523794 1.31471 
0.0757188 0.00550935 1.31711 
0.0850928 0.00550935 1.32165 
0.0850928 0.0148833 1.31733 
0.0943419 0.00550935 1.32409 
0.0944668 -0.000743657 1.32409 
0.0944668 0.00581062 1.32409 
0.0944668 0.0148833 1.32117 
0.103841 0.0136032 1.32409 
0.103841 0.0148833 1.32329 
0.0944668 0.00550935 1.32411 
0.103841 0.00550935 1.32696 
0.107057 0.0148833 1.32409 
0.113215 0.00550935 1.3302 
0.122589 0.000911549 1.33346 
0.122589 0.00550935 1.33254 
0.113215 0.0148833 1.32555 
0.122589 0.0148833 1.32782 
0.0944668 0.0228755 1.31471 
0.0971375 0.0242573 1.31471 
0.103841 0.0242573 1.31671 
0.103841 0.0336314 1.31503 
0.113215 0.0168116 1.32409 
0.113215 0.0242573 1.31873 
0.122589 0.0188415 1.32409 
0.122589 0.0242573 1.31998 
0.113215 0.0336314 1.31758 
0.122589 0.0336314 1.31928 
0.0979469 0.0430053 1.31471 
0.103841 0.0430053 1.31722 
0.0944668 0.0490107 1.31471 
0.0944668 0.0523794 1.31565 
0.103841 0.0523794 1.31995 
0.113215 0.0430053 1.32055 
0.122589 0.0430053 1.32315 
0.113215 0.0523794 1.32369 
0.114262 0.0523794 1.32409 
0.122589 0.0448804 1.32409 
0.122589 0.0523794 1.32707 
0.113215 0.0540499 1.32409 
0.126136 0.00550935 1.33346 
0.131963 0.00886326 1.33346 
0.131963 0.0148833 1.32898 
0.141337 0.00775988 1.33346 
0.141337 0.0148833 1.3266 
0.144259 0.00550935 1.33346 
0.150711 -0.0016285 1.33346 
0.150711 0.00550935 1.33089 
0.160085 0.00550935 1.33146 
0.150711 0.0148833 1.32571 
0.160085 0.0148833 1.32957 
0.131963 0.0189147 1.32409 
0.131963 0.0242573 1.32006 
0.141337 0.0171935 1.32409 
0.141337 0.0242573 1.32067 
0.131963 0.0336314 1.32028 
0.141337 0.0336314 1.32179 
0.160085 0.0336314 1.32908 
0.131963 0.00550935 1.33474 
0.141337 0.00550935 1.33475 
0.165752 0.0148833 1.33346 
0.165275 0.0336314 1.33346 
0.178833 0.0148833 1.34588 
0.183072 0.0148833 1.35221 
0.178833 0.0336314 1.34993 
0.180074 0.0336314 1.35221 
0.126367 0.0430053 1.32409 
0.131963 0.0409665 1.32409 
0.141337 0.0386913 1.32409 
0.131963 0.0430053 1.32549 
0.141337 0.0430053 1.3267 
0.131963 0.0523794 1.33064 
0.141337 0.0523794 1.33263 
0.151131 0.0523794 1.33346 
0.160085 0.0466512 1.33346 
0.141337 0.0540401 1.33346 
0.160085 0.0523794 1.33727 
0.17563 0.0523794 1.35221 
0.178833 0.0401368 1.35221 
0.175133 0.0711274 1.3897 
3 1 0 9
3 9 2 1
3 3 4 5
3 5 4 6
3 5 6 8
3 5 8 7
3 5 10 2
3 5 2 9
3 5 9 3
3 7 10 5
3 0 1 11
3 13 8 6
3 13 6 12
3 14 15 13
3 13 12 14
3 18 15 14
3 18 14 16
3 18 16 17
3 17 16 19
3 17 19 20
3 17 21 18
3 20 22 98
3 17 20 98
3 98 21 17
3 1 2 27
3 23 1 27
3 27 24 23
3 23 24 32
3 23 32 25
3 7 8 26
3 28 27 2
3 28 2 10
3 29 24 27
3 29 27 28
3 26 30 28
3 7 26 28
3 28 10 7
3 74 31 29
3 68 29 28
3 28 30 68
3 29 68 74
3 33 32 24
3 33 24 29
3 25 32 33
3 25 33 35
3 25 35 34
3 42 37 33
3 33 29 42
3 42 29 31
3 31 36 42
3 45 38 35
3 45 35 33
3 33 37 45
3 39 11 1
3 1 23 39
3 40 39 23
3 23 25 40
3 25 41 40
3 34 41 25
3 36 43 42
3 37 42 43
3 43 44 37
3 37 44 46
3 37 46 45
3 45 46 47
3 45 47 38
3 34 35 48
3 48 35 38
3 40 41 52
3 40 52 54
3 49 40 54
3 54 50 49
3 49 50 51
3 48 53 52
3 34 48 52
3 52 41 34
3 54 52 53
3 55 54 53
3 53 56 55
3 38 47 212
3 48 38 212
3 48 212 57
3 57 53 48
3 58 56 53
3 58 53 57
3 55 50 54
3 55 56 59
3 59 56 58
3 59 58 60
3 61 51 50
3 61 50 55
3 55 59 61
3 62 61 59
3 59 60 63
3 59 63 62
3 62 63 64
3 65 26 8
3 8 13 65
3 13 77 78
3 78 65 13
3 77 13 15
3 77 15 66
3 70 65 80
3 80 67 71
3 80 71 70
3 26 65 70
3 70 30 26
3 69 68 30
3 30 70 69
3 69 70 71
3 69 73 74
3 74 68 69
3 73 69 72
3 75 31 74
3 75 74 73
3 72 69 71
3 76 72 71
3 71 67 76
3 77 79 78
3 80 65 78
3 80 78 79
3 80 79 81
3 66 82 79
3 66 79 77
3 81 79 82
3 81 82 83
3 81 84 67
3 81 67 80
3 81 83 85
3 85 84 81
3 76 67 84
3 76 84 86
3 86 84 85
3 86 85 87
3 36 31 75
3 88 66 15
3 88 15 18
3 66 88 89
3 89 82 66
3 83 82 89
3 83 89 90
3 18 92 89
3 89 88 18
3 92 18 21
3 92 21 91
3 90 89 92
3 94 85 83
3 94 83 90
3 94 90 93
3 91 95 92
3 93 90 92
3 96 93 92
3 92 95 96
3 87 85 94
3 91 21 98
3 91 98 97
3 99 97 98
3 99 98 22
3 22 100 99
3 99 100 101
3 97 102 95
3 97 95 91
3 96 95 102
3 96 102 103
3 99 102 97
3 103 102 99
3 104 103 99
3 104 99 101
3 101 105 104
3 104 105 106
3 72 107 73
3 73 107 108
3 73 108 75
3 72 76 109
3 109 107 72
3 117 111 108
3 117 108 107
3 107 109 117
3 111 117 110
3 110 112 111
3 86 113 116
3 76 86 116
3 116 109 76
3 115 117 109
3 115 109 116
3 115 116 114
3 110 117 115
3 118 114 116
3 116 113 118
3 87 119 121
3 86 87 121
3 121 113 86
3 120 118 113
3 113 121 120
3 120 121 119
3 120 119 122
3 114 123 115
3 115 123 124
3 110 115 124
3 124 112 110
3 114 118 125
3 125 123 114
3 125 126 124
3 124 123 125
3 118 120 127
3 127 125 118
3 127 128 126
3 126 125 127
3 122 129 127
3 122 127 120
3 131 128 127
3 131 127 129
3 131 129 130
3 130 132 131
3 133 134 43
3 43 36 108
3 36 75 108
3 43 108 133
3 135 44 43
3 135 43 134
3 133 108 111
3 133 136 134
3 134 136 137
3 134 137 135
3 111 112 149
3 133 111 149
3 133 149 150
3 150 138 136
3 150 136 133
3 138 139 137
3 137 136 138
3 140 46 44
3 140 44 135
3 140 141 47
3 47 46 140
3 140 135 137
3 137 142 140
3 141 140 142
3 142 143 141
3 145 142 137
3 144 145 137
3 137 139 144
3 146 143 142
3 146 142 145
3 148 149 112
3 148 112 124
3 148 124 147
3 150 149 148
3 151 147 124
3 124 126 151
3 147 152 148
3 148 152 153
3 150 148 153
3 153 138 150
3 147 151 154
3 154 152 147
3 154 155 153
3 153 152 154
3 157 139 138
3 157 138 153
3 156 157 153
3 153 155 156
3 158 151 126
3 126 128 158
3 158 128 131
3 151 158 159
3 159 154 151
3 160 155 154
3 160 154 159
3 131 132 161
3 131 161 159
3 131 159 158
3 162 160 159
3 162 159 161
3 156 155 160
3 163 156 160
3 163 160 162
3 162 164 163
3 144 139 157
3 163 164 165
3 144 166 145
3 145 166 167
3 145 167 146
3 156 168 157
3 163 168 156
3 144 157 168
3 168 169 144
3 169 166 144
3 169 170 167
3 167 166 169
3 165 171 169
3 163 165 169
3 169 168 163
3 171 172 170
3 170 169 171
3 93 173 94
3 96 174 173
3 96 173 93
3 94 173 175
3 94 175 119
3 94 119 87
3 176 122 119
3 119 175 176
3 174 177 175
3 175 173 174
3 176 175 177
3 176 177 178
3 129 176 179
3 179 132 130
3 179 130 129
3 176 129 122
3 176 178 180
3 180 179 176
3 96 103 181
3 181 174 96
3 104 181 103
3 182 177 174
3 182 174 181
3 178 177 182
3 183 178 182
3 182 184 183
3 182 104 106
3 106 185 182
3 182 181 104
3 186 184 182
3 186 182 185
3 183 180 178
3 187 162 161
3 179 187 161
3 161 132 179
3 188 164 162
3 188 162 187
3 189 187 179
3 189 179 180
3 190 188 187
3 190 187 189
3 165 164 188
3 191 165 188
3 188 192 191
3 191 192 193
3 194 192 188
3 194 188 190
3 193 192 194
3 193 194 195
3 196 183 184
3 184 197 196
3 196 197 198
3 199 197 184
3 199 184 186
3 198 197 199
3 198 199 200
3 183 196 189
3 189 180 183
3 198 201 190
3 198 190 189
3 198 189 196
3 200 202 201
3 200 201 198
3 203 194 190
3 203 190 201
3 195 194 203
3 195 203 204
3 202 205 203
3 203 201 202
3 204 203 205
3 204 205 206
3 191 171 165
3 193 207 172
3 191 193 172
3 172 171 191
3 195 208 207
3 195 207 193
3 204 209 208
3 204 208 195
3 206 210 209
3 206 209 204
3 141 211 212
3 212 47 141
3 213 214 57
3 213 57 212
3 213 212 211
3 215 214 213
3 211 141 143
3 143 216 211
3 211 216 213
3 217 218 216
3 146 217 216
3 216 143 146
3 213 216 218
3 213 218 219
3 213 219 215
3 214 228 230
3 230 220 58
3 214 230 58
3 58 57 214
3 228 214 215
3 228 215 219
3 221 218 217
3 221 222 223
3 221 223 219
3 219 218 221
3 224 226 225
3 225 226 227
3 225 227 223
3 225 223 222
3 229 230 228
3 229 231 220
3 220 230 229
3 228 219 223
3 229 228 223
3 223 232 229
3 231 229 232
3 232 233 231
3 234 232 223
3 234 223 227
3 235 233 232
3 235 232 234
3 146 167 217
3 217 167 170
3 221 217 170
3 170 236 221
3 221 236 222
3 225 236 170
3 225 170 172
3 225 172 224
3 222 236 225
3 60 58 220
3 60 220 237
3 237 220 231
3 237 231 233
3 238 237 233
3 233 235 238
3 60 237 239
3 239 63 60
3 240 64 63
3 63 239 240
3 237 238 241
3 241 239 237
3 242 240 239
3 239 241 242
3 243 226 224
3 244 245 227
3 243 244 227
3 227 226 243
3 246 245 244
3 247 234 227
3 247 227 245
3 248 235 234
3 248 234 247
3 249 250 247
3 246 249 247
3 247 245 246
3 251 248 247
3 251 247 250
3 252 250 249
3 252 253 254
3 254 251 252
3 251 250 252
3 253 255 256
3 256 254 253
3 243 224 172
3 172 207 243
3 207 257 243
3 243 257 244
3 208 258 257
3 257 207 208
3 244 257 258
3 246 244 258
3 258 259 246
3 246 259 249
3 209 260 258
3 258 208 209
3 261 259 258
3 261 258 260
3 262 260 209
3 262 209 210
3 263 261 260
3 263 260 262
3 252 249 259
3 259 261 252
3 261 264 252
3 252 264 253
3 263 265 264
3 264 261 263
3 255 253 264
3 264 265 255
3 238 235 248
3 266 238 248
3 248 251 266
3 266 251 254
3 267 266 254
3 254 256 267
3 266 268 241
3 266 241 238
3 242 241 268
3 242 268 269
3 266 267 270
3 270 268 266
3 269 268 270
3 269 270 271
3 273 20 19
3 19 272 274
3 19 274 273
3 276 274 272
3 276 272 275
3 273 22 20
3 274 282 279
3 279 273 274
3 282 274 277
3 277 274 276
3 277 276 278
3 279 280 100
3 273 279 100
3 100 22 273
3 101 100 280
3 101 280 281
3 282 280 279
3 283 281 280
3 280 282 284
3 282 277 284
3 280 284 283
3 101 281 285
3 285 105 101
3 283 285 281
3 283 284 286
3 106 105 285
3 106 285 287
3 288 287 285
3 288 285 283
3 283 286 289
3 283 289 288
3 288 289 290
3 278 291 284
3 278 284 277
3 292 290 289
3 293 289 286
3 286 284 291
3 286 291 293
3 289 293 292
3 293 317 316
3 316 292 293
3 317 293 294
3 295 278 276
3 278 295 296
3 296 291 278
3 296 297 293
3 293 291 296
3 326 294 293
3 328 326 293
3 293 297 328
3 297 298 328
3 287 299 185
3 287 185 106
3 300 186 185
3 300 185 299
3 288 299 287
3 290 301 300
3 288 290 300
3 300 299 288
3 292 301 290
3 303 199 186
3 303 186 300
3 303 300 302
3 200 199 303
3 304 302 300
3 300 301 305
3 300 305 304
3 306 304 305
3 305 307 306
3 302 308 303
3 303 308 309
3 303 309 202
3 303 202 200
3 304 308 302
3 304 306 309
3 309 308 304
3 306 307 310
3 311 205 202
3 311 202 309
3 312 206 205
3 205 311 312
3 311 313 312
3 310 314 311
3 310 311 309
3 310 309 306
3 315 313 311
3 315 311 314
3 292 316 305
3 305 301 292
3 305 317 318
3 318 307 305
3 317 305 316
3 294 319 318
3 294 318 317
3 310 307 318
3 310 318 321
3 310 321 320
3 322 320 321
3 321 323 322
3 324 321 318
3 324 318 319
3 325 323 321
3 325 321 324
3 320 314 310
3 320 322 315
3 315 314 320
3 312 210 206
3 294 326 327
3 327 319 294
3 298 329 328
3 328 329 330
3 326 328 330
3 330 327 326
3 327 331 324
3 324 319 327
3 331 332 325
3 325 324 331
3 330 333 331
3 331 327 330
3 335 332 331
3 334 335 331
3 331 333 334
3 334 336 335
3 337 333 330
3 334 333 337
3 337 336 334
3 312 313 338
3 338 313 315
3 339 338 315
3 315 340 339
3 341 339 340
3 340 342 341
3 343 345 344
3 344 345 346
3 344 346 256
3 344 256 255
3 343 341 342
3 342 347 345
3 342 345 343
3 348 346 345
3 348 345 347
3 349 322 323
3 323 350 349
3 349 350 352
3 349 352 351
3 353 350 323
3 353 323 325
3 353 354 352
3 352 350 353
3 349 340 315
3 349 315 322
3 349 351 342
3 342 340 349
3 355 348 347
3 352 355 347
3 347 342 351
3 347 351 352
3 355 352 354
3 338 356 262
3 312 338 262
3 262 210 312
3 357 263 262
3 357 262 356
3 339 356 338
3 341 357 356
3 341 356 339
3 344 265 263
3 343 344 263
3 263 357 343
3 255 265 344
3 343 357 341
3 267 256 346
3 358 267 346
3 346 348 358
3 359 358 348
3 348 355 359
3 358 360 270
3 358 270 267
3 271 270 360
3 271 360 361
3 359 362 360
3 359 360 358
3 361 360 362
3 361 362 363
3 364 365 353
3 353 325 364
3 325 332 364
3 366 354 353
3 366 353 365
3 364 332 335
3 364 367 365
3 365 367 368
3 365 368 366
3 364 335 336
3 364 336 369
3 369 367 364
3 369 370 368
3 368 367 369
3 368 372 355
3 355 354 366
3 355 366 368
3 371 372 368
3 368 370 371
3 373 370 369
3 371 370 373
3 371 374 372
3 359 355 372
3 376 362 359
3 376 359 372
3 375 376 372
3 372 374 375
3 363 362 376
