# Supplementary material for: 3DSEM: A 3D microscopy dataset
Source: Data Brief. 2015 Dec 2;6:112–6. doi: 10.1016/j.dib.2015.11.018 (PMC4685174; doi:10.1016/j.dib.2015.11.018)
Supplement: Supplementary file 1 — Supplementary material [file mmc1.zip › Dataset/TEM copper grid/readme.txt]

This dataset contains five 2D images from a material object called 
"TEM copper grid" and its 3D surface model (.off format). The set of 
2D images were obtained by tilting the SEM specimen stage 7 degrees 
from one to the next in the image sequence.
